# Supplementary material for: Evolution of lysine acetylation in the RNA polymerase II C-terminal domain
Source: BMC Evol Biol. 2015 Mar 10;15:35. doi: 10.1186/s12862-015-0327-z (PMC4362643; doi:10.1186/s12862-015-0327-z)
Supplement: Additional file 1: — RPB1 CTD repeat counts for all species considered. [file 12862_2015_327_MOESM1_ESM.xlsx]

## Sheet: CTD Repeat Counts
Species	Heptad Repeats	Canonical Repeats*	Repeats with K7	Canonical except for K7
Breviata anathema	25	0	0	0
Dictyostelium discoideum	24	18	0	0
Acanthamoeba castellanii	15	3	1	1
Trichomonas vaginalis	0	0	0	0
Trypanosoma brucei	0	0	0	0
Leishmania donovani	0	0	0	0
Plasmodium falciparum	16	0	12	9
Glaucosphaera vacuolata	20	2	0	0
Arabidopsis thaliana	37	16	1	0
Nosema ceranae	24	18	2	0
Vairimorpha necatrix	18	11	0	0
Monoblepharis macrandra	10	8	0	0
Aspergillus oryzae	22	1	1	0
Saccharomyces cerevisiae	26	19	0	0
Schizosaccharomyces pombe	29	24	0	0
Sphaeroforma arctica	29	11	0	0
Capsaspora owczarzaki	21	20	0	0
Salpingoeca rosetta	31	25	1	1
Monosiga brevicollis	32	10	0	0
Mnemiopsis leidyi	52	17	2	0
Amphimedon queenslandica	48	1	3	0
Trichoplax adhaerens	27	17	1	1
Nematostella vectensis	42	19	4	2
Hydra magnipapillata	58	18	8	7
Caenorhabditis elegans	37	10	1	0
Drosophila melanogaster	37	2	3	0
Culex quinquefasciatus	40	12	3	1
Tribolium castaneum	50	21	3	0
Ixodes scapularis	49	21	9	5
Strongylocentrotus purpuratus	44	25	7	4
Branchiostoma floridae	43	20	10	2
Danio rerio	51	21	8	5
Mus musculus	52	21	8	5
Homo sapiens	52	21	8	5
* Canonical sequence: YSPTSPS
