# Supplementary material for: Evolution of lysine acetylation in the RNA polymerase II C-terminal domain
Source: BMC Evol Biol. 2015 Mar 10;15:35. doi: 10.1186/s12862-015-0327-z (PMC4362643; doi:10.1186/s12862-015-0327-z)
Supplement: Additional file 2: — RPB1 CTD sequences for all species considered. [file 12862_2015_327_MOESM2_ESM.zip]

Archive with 1 entries (1 files):
- 12862_2015_327_MOESM2_ESM.fasta
