# Supplementary material for: Evolution of lysine acetylation in the RNA polymerase II C-terminal domain
Source: BMC Evol Biol. 2015 Mar 10;15:35. doi: 10.1186/s12862-015-0327-z (PMC4362643; doi:10.1186/s12862-015-0327-z)
Supplement: Additional file 3: — Taxa of origin for human/mouse acetyltransferase genes as predicted by ProteinHistorian. [file 12862_2015_327_MOESM3_ESM.xlsx]

## Sheet: Sheet1
Gene Symbol	Taxon of Origin
KAT1/HAT1	Opisthokonta
KAT2A/GCN5	Eukaryota
KAT2B/PCAF	Eukaryota
KAT3A/CREBP/CBP	Bilateria*
KAT3B/P300	Bilateria*
KAT4/TAF1	Opisthokonta
KAT5/TIP60/PLIP	Theria
KAT6A/MOZ/MYST3	Chordata
KAT6B/MORF/MYST4	Chordata
KAT7/HBO1/MYST2	Opisthokonta
KAT8/HMOF/MYST1	Theria
KAT9/ELP3	All Cellular Organisms
KAT12/TFIIIC90	Chordata
KAT13A/SRC1	Amniota
KAT13B/ACTR	Euteleostomi
KAT13C/P160	Euteleostomi
KAT13D/CLOCK	Euteleostomi
* It is likely that the KAT3 family is more ancient than this prediction given that homologs are found in plants; however, this family appears to be absent in several eukaryotic lineages, including fungi.
