# Supplementary material for: Evolution of lysine acetylation in the RNA polymerase II C-terminal domain
Source: BMC Evol Biol. 2015 Mar 10;15:35. doi: 10.1186/s12862-015-0327-z (PMC4362643; doi:10.1186/s12862-015-0327-z)
Supplement: Additional file 4: — Lists of acRPB1 occupied, acRPB1 enriched, and dysregulated genes. [file 12862_2015_327_MOESM4_ESM.xlsx]

## Sheet: Raw Data
GID	pr.input	pr.total	pr.acpol	pr.total.input	pr.ac.input	pr.ac.total
ENSMUSG00000046062	1.86842	5.42105	38.3158	2.90141	20.507	7.06796
ENSMUSG00000075594	0.74359	2.15385	15.1282	2.15385	15.1282	7.02381
ENSMUSG00000046761	0.5	2.39474	16.1316	2.39474	16.1316	6.73626
ENSMUSG00000040446	0.615385	2.76923	15.7949	2.76923	15.7949	5.7037
ENSMUSG00000038095	1.33333	4.38462	24.2564	3.28846	18.1923	5.53216
ENSMUSG00000032097	1.51282	6.92308	38.2308	4.57627	25.2712	5.52222
ENSMUSG00000091568	2.55263	6.76316	35.5263	2.64948	13.9175	5.25292
ENSMUSG00000000131	1.20513	3.23077	16.5128	2.68085	13.7021	5.11111
ENSMUSG00000087306	1.07692	4.23077	21.3077	3.92857	19.7857	5.03636
ENSMUSG00000019873	1.78947	4.84211	24.0263	2.70588	13.4265	4.96196
ENSMUSG00000084514	1.71795	9.51282	45.8462	5.53731	26.6866	4.81941
ENSMUSG00000032387	1.35897	3.69231	17.6154	2.71698	12.9623	4.77083
ENSMUSG00000086193	2.71795	14.4615	68.0513	5.32075	25.0377	4.70567
ENSMUSG00000058886	0.973684	2.31579	10.8684	2.31579	10.8684	4.69318
ENSMUSG00000041769	1.44737	3.86842	18.1316	2.67273	12.5273	4.68707
ENSMUSG00000072731	3.66667	7.89744	36.9231	2.15385	10.0699	4.67532
ENSMUSG00000020422	1.1282	4.07692	18.3077	3.61364	16.2273	4.49057
ENSMUSG00000045631	1.36842	3.97368	17.8421	2.90385	13.0385	4.49007
ENSMUSG00000042978	0.692308	2.71795	11.8974	2.71795	11.8974	4.37736
ENSMUSG00000087440	1.15789	3.18421	13.8421	2.75	11.9545	4.34711
ENSMUSG00000041235	0.894737	2.07895	9	2.07895	9	4.32911
ENSMUSG00000091621	2.20513	4.89744	21.1795	2.22093	9.60465	4.32461
ENSMUSG00000055799	1.28947	6.65789	28.7368	5.16326	22.2857	4.31621
ENSMUSG00000025505	0.974359	3.41026	14.641	3.41026	14.641	4.29323
ENSMUSG00000034998	1.25641	3.84615	16.4103	3.06123	13.0612	4.26667
ENSMUSG00000040888	1.51282	6.15385	26.1538	4.0678	17.2881	4.25
ENSMUSG00000029836	2.84211	6.5	26.8158	2.28704	9.43519	4.12551
ENSMUSG00000050459	1.07692	2.46154	10.1538	2.28571	9.42857	4.125
ENSMUSG00000059229	1.47368	3	12.3684	2.03571	8.39286	4.12281
ENSMUSG00000066315	0.641026	2.35897	9.71795	2.35897	9.71795	4.11957
ENSMUSG00000024679	0.923077	2.10256	8.64103	2.10256	8.64103	4.10976
ENSMUSG00000078374	0.842105	3.05263	12.4737	3.05263	12.4737	4.08621
ENSMUSG00000072829	1.38461	3.23077	13.1538	2.33333	9.5	4.07143
ENSMUSG00000030374	0.789474	3.57895	14.5263	3.57895	14.5263	4.05882
ENSMUSG00000006800	2.35897	19.8974	80.3846	8.43478	34.0761	4.03995
ENSMUSG00000074994	0.552632	3.21053	12.9474	3.21053	12.9474	4.03279
ENSMUSG00000055239	0.552632	2.52632	10.0263	2.52632	10.0263	3.96875
ENSMUSG00000079375	1.97368	4	15.8684	2.02667	8.04	3.96711
ENSMUSG00000040725	1.76316	11.7632	46.6316	6.67164	26.4478	3.96421
ENSMUSG00000024095	2.28205	5.10256	20.1538	2.23596	8.83146	3.94975
ENSMUSG00000020149	2.57895	5.52632	21.7895	2.14286	8.44898	3.94286
ENSMUSG00000072740	0.763158	2.73684	10.7105	2.73684	10.7105	3.91346
ENSMUSG00000052241	1.55263	3.57895	13.9737	2.30508	9	3.90441
ENSMUSG00000024213	1.4359	5	19.5128	3.48214	13.5893	3.90256
ENSMUSG00000042572	1.38461	3	11.6667	2.16667	8.42593	3.88889
ENSMUSG00000038533	1.48718	4.97436	19.2308	3.34483	12.931	3.86598
ENSMUSG00000021374	1.84615	5.71795	21.9744	3.09722	11.9028	3.84305
ENSMUSG00000020086	1.02632	2.65789	10.0789	2.58974	9.82051	3.79208
ENSMUSG00000085322	1.48718	17.5128	65.9487	11.7759	44.3448	3.76574
ENSMUSG00000031016	2.81579	8.07895	30.3947	2.86916	10.7944	3.76222
ENSMUSG00000031520	1.10526	7.23684	27.1579	6.54762	24.5714	3.75273
ENSMUSG00000047423	1	2.65789	9.97368	2.65789	9.97368	3.75247
ENSMUSG00000056612	1.65789	3.55263	13.2105	2.14286	7.96825	3.71852
ENSMUSG00000030970	2.42105	7.84211	29.0526	3.23913	12	3.7047
ENSMUSG00000072742	0.078947	2.15789	7.97368	2.15789	7.97368	3.69512
ENSMUSG00000013155	1.21053	3.05263	11.1842	2.52174	9.23913	3.66379
ENSMUSG00000061950	0.236842	2.47368	8.97368	2.47368	8.97368	3.62766
ENSMUSG00000089739	0.710526	2.18421	7.92105	2.18421	7.92105	3.62651
ENSMUSG00000074136	0.5	4.26316	15.3421	4.26316	15.3421	3.59877
ENSMUSG00000085355	2.73684	11.7895	42.2895	4.30769	15.4519	3.58705
ENSMUSG00000045598	3.41026	11.4615	41.0513	3.3609	12.0376	3.58166
ENSMUSG00000018974	2.35897	9.5641	34.1538	4.05435	14.4783	3.57105
ENSMUSG00000024222	1.10526	2.60526	9.28947	2.35714	8.40476	3.56566
ENSMUSG00000037035	1.53846	5.30769	18.8462	3.45	12.25	3.55072
ENSMUSG00000055396	2.10256	10.359	36.4615	4.92683	17.3415	3.5198
ENSMUSG00000028771	0.512821	2.76923	9.74359	2.76923	9.74359	3.51852
ENSMUSG00000028514	0.842105	4.34211	15.2632	4.34211	15.2632	3.51515
ENSMUSG00000036199	4.42105	8.89474	31.1316	2.0119	7.04167	3.5
ENSMUSG00000020015	1.10526	4.23684	14.7105	3.83333	13.3095	3.47205
ENSMUSG00000023883	1.23077	11.4615	39.7179	9.3125	32.2708	3.46532
ENSMUSG00000013415	2.21053	10.8158	37.4737	4.89286	16.9524	3.46472
ENSMUSG00000027519	1.55263	5.10526	17.6316	3.28813	11.3559	3.45361
ENSMUSG00000020634	2.82051	6.41026	22.0769	2.27273	7.82727	3.444
ENSMUSG00000062270	1.4359	6.4359	22.1282	4.48214	15.4107	3.43825
ENSMUSG00000031447	1.23077	3	10.3077	2.4375	8.375	3.4359
ENSMUSG00000055817	0.657895	4.57895	15.6842	4.57895	15.6842	3.42529
ENSMUSG00000019718	0.564103	5.51282	18.8718	5.51282	18.8718	3.42326
ENSMUSG00000090384	1.35897	3.33333	11.3846	2.45283	8.37736	3.41538
ENSMUSG00000085945	0.666667	5	17	5	17	3.4
ENSMUSG00000031885	1.53846	3.28205	11.1538	2.13333	7.25	3.39844
ENSMUSG00000037013	2.17949	9.61538	32.6667	4.41177	14.9882	3.39733
ENSMUSG00000044447	0.921053	3.21053	10.8947	3.21053	10.8947	3.39344
ENSMUSG00000030232	0.684211	5.13158	17.3421	5.13158	17.3421	3.37949
ENSMUSG00000021820	0.763158	2.26316	7.57895	2.26316	7.57895	3.34884
ENSMUSG00000074171	1.07692	3.53846	11.8462	3.28571	11	3.34783
ENSMUSG00000009555	1.31579	3.73684	12.4474	2.84	9.46	3.33099
ENSMUSG00000032267	1.84615	5.28205	17.5128	2.86111	9.48611	3.31553
ENSMUSG00000020224	2.21053	7.10526	23.5526	3.21429	10.6548	3.31481
ENSMUSG00000048402	1.97368	5.15789	17.0263	2.61333	8.62667	3.30102
ENSMUSG00000053931	1.36842	5.97368	19.7105	4.36538	14.4038	3.29956
ENSMUSG00000029030	1.71795	4.58974	15.0769	2.67164	8.77612	3.28492
ENSMUSG00000031010	1.81579	4.39474	14.4211	2.42029	7.94203	3.28144
ENSMUSG00000021474	1.17949	2.61538	8.53846	2.21739	7.23913	3.26471
ENSMUSG00000030682	1.92105	5.71053	18.6316	2.9726	9.69863	3.26267
ENSMUSG00000051853	2.58974	6.25641	20.3333	2.41584	7.85148	3.25
ENSMUSG00000022255	2.5641	6.69231	21.7436	2.61	8.48	3.24904
ENSMUSG00000032504	1.89744	4.25641	13.7692	2.24324	7.25676	3.23494
ENSMUSG00000018983	0.897436	2.51282	8.1282	2.51282	8.1282	3.23469
ENSMUSG00000020894	1.38461	4.79487	15.4872	3.46296	11.1852	3.22995
ENSMUSG00000070003	1.5	4.5	14.5263	3	9.68421	3.22807
ENSMUSG00000020923	1.52632	8.86842	28.6053	5.81034	18.7414	3.22552
ENSMUSG00000030849	1.94737	6.81579	21.9474	3.5	11.2703	3.22008
ENSMUSG00000090213	0.763158	2.31579	7.44737	2.31579	7.44737	3.21591
ENSMUSG00000040234	2.48718	5.71795	18.3846	2.29897	7.39175	3.21525
ENSMUSG00000025162	0.897436	3.10256	9.97436	3.10256	9.97436	3.21488
ENSMUSG00000045333	0.894737	2.21053	7.10526	2.21053	7.10526	3.21429
ENSMUSG00000040385	1.92308	7.61538	24.4615	3.96	12.72	3.21212
ENSMUSG00000075389	1.07895	3.26316	10.4737	3.02439	9.70732	3.20968
ENSMUSG00000029064	0.461538	2.20513	7.07692	2.20513	7.07692	3.2093
ENSMUSG00000039275	1.28947	2.78947	8.94737	2.16327	6.93877	3.20755
ENSMUSG00000031819	1.20513	8.94872	28.6667	7.42553	23.7872	3.20344
ENSMUSG00000068267	1.55263	4	12.7368	2.57627	8.20339	3.18421
ENSMUSG00000025132	3.20513	9.35897	29.7179	2.92	9.272	3.17534
ENSMUSG00000031818	1.20513	7.46154	23.6923	6.19149	19.6596	3.17526
ENSMUSG00000024576	1.89474	11.6842	36.8947	6.16667	19.4722	3.15766
ENSMUSG00000092101	1.13158	2.71053	8.55263	2.39535	7.55814	3.15534
ENSMUSG00000022141	1.92308	3.89744	12.2821	2.02667	6.38667	3.15132
ENSMUSG00000068601	1.15789	13.9737	44	12.0682	38	3.14878
ENSMUSG00000084081	1.15385	5.4359	17.0513	4.71111	14.7778	3.13679
ENSMUSG00000037070	2.31579	9.86842	30.9474	4.26136	13.3636	3.136
ENSMUSG00000024242	1.15789	2.71053	8.5	2.34091	7.34091	3.13592
ENSMUSG00000072566	1.52632	6.47368	20.2895	4.24138	13.2931	3.13415
ENSMUSG00000039735	1.68421	3.57895	11.2105	2.125	6.65625	3.13235
ENSMUSG00000059436	2.89474	6.05263	18.8947	2.09091	6.52727	3.12174
ENSMUSG00000005698	0.710526	3.28947	10.2368	3.28947	10.2368	3.112
ENSMUSG00000028106	3.10256	9.05128	28.0513	2.91736	9.04132	3.09915
ENSMUSG00000030499	1.61539	4.41026	13.6667	2.73016	8.46032	3.09884
ENSMUSG00000018572	4.68421	11.5263	35.6579	2.46067	7.61236	3.09361
ENSMUSG00000019849	1.4359	3.71795	11.4359	2.58929	7.96429	3.07586
ENSMUSG00000040721	2.38462	5.20513	15.9744	2.1828	6.69893	3.06897
ENSMUSG00000085204	1.28205	2.66667	8.17949	2.08	6.38	3.06731
ENSMUSG00000035798	1.82051	4.23077	12.9744	2.32394	7.12676	3.06667
ENSMUSG00000024383	0.815789	2.02632	6.21053	2.02632	6.21053	3.06493
ENSMUSG00000026974	2	5.17949	15.8718	2.58974	7.9359	3.06436
ENSMUSG00000028333	2.55263	9.42105	28.8684	3.69072	11.3093	3.06425
ENSMUSG00000020741	2.07895	6.84211	20.8158	3.29114	10.0127	3.04231
ENSMUSG00000028347	2.05263	5.73684	17.4474	2.79487	8.5	3.04128
ENSMUSG00000024180	1.31579	4.60526	14	3.5	10.64	3.04
ENSMUSG00000031586	1.18421	3.10526	9.42105	2.62222	7.95555	3.0339
ENSMUSG00000086665	2	14.7368	44.6579	7.36842	22.3289	3.03036
ENSMUSG00000023991	1.47368	3.76316	11.3947	2.55357	7.73214	3.02797
ENSMUSG00000066415	1.30769	2.84615	8.61538	2.17647	6.58824	3.02703
ENSMUSG00000035011	1.07895	3.07895	9.31579	2.85366	8.63415	3.02564
ENSMUSG00000053094	1.76923	5.58974	16.8974	3.15942	9.55072	3.02294
ENSMUSG00000032878	0.289474	2.57895	7.78947	2.57895	7.78947	3.02041
ENSMUSG00000025001	1.86842	7.34211	22.1579	3.92958	11.8592	3.01792
ENSMUSG00000069895	1	3.07692	9.28205	3.07692	9.28205	3.01667
ENSMUSG00000024429	1.28947	4.36842	13.1579	3.38775	10.2041	3.01205
ENSMUSG00000038965	2.71053	10.3421	31.1316	3.81553	11.4854	3.01018
ENSMUSG00000024406	5.23684	18.9737	57.0789	3.62312	10.8995	3.00832
ENSMUSG00000016344	1.97368	7.94737	23.8947	4.02667	12.1067	3.00662
ENSMUSG00000048040	0.710526	4.31579	12.9211	4.31579	12.9211	2.9939
ENSMUSG00000022194	1.84211	4.21053	12.5789	2.28571	6.82857	2.9875
ENSMUSG00000022305	0.947368	2.28947	6.81579	2.28947	6.81579	2.97701
ENSMUSG00000041995	2.33333	4.69231	13.9231	2.01099	5.96703	2.96721
ENSMUSG00000072766	1.20513	3.02564	8.94872	2.51064	7.42553	2.95763
ENSMUSG00000031672	2.76316	5.63158	16.6053	2.0381	6.00952	2.9486
ENSMUSG00000056770	1.41026	3.61538	10.641	2.56364	7.54546	2.94326
ENSMUSG00000032637	2.34211	18.5789	54.6579	7.93259	23.3371	2.94193
ENSMUSG00000085395	2.84615	5.79487	17.0256	2.03604	5.98198	2.93805
ENSMUSG00000049904	1.20513	3.69231	10.7949	3.06383	8.95745	2.92361
ENSMUSG00000074075	1.84211	4.78947	13.9474	2.6	7.57143	2.91209
ENSMUSG00000085436	2.31579	8.28947	24.1316	3.57955	10.4205	2.91111
ENSMUSG00000091037	1.4359	3.07692	8.94872	2.14286	6.23214	2.90833
ENSMUSG00000061393	0.710526	3.97368	11.5263	3.97368	11.5263	2.90066
ENSMUSG00000029203	1.5641	10.2051	29.5385	6.52459	18.8852	2.89447
ENSMUSG00000079391	1.74359	4.82051	13.9487	2.76471	8	2.89362
ENSMUSG00000020076	3.18421	7.02632	20.3158	2.20661	6.38016	2.89139
ENSMUSG00000026596	1.78947	4.84211	14	2.70588	7.82353	2.8913
ENSMUSG00000051065	1	4.33333	12.5128	4.33333	12.5128	2.88757
ENSMUSG00000028759	1.02564	3.79487	10.9487	3.7	10.675	2.88513
ENSMUSG00000073684	1.13158	9.57895	27.6316	8.46512	24.4186	2.88462
ENSMUSG00000061731	1.57895	4.21053	12.1316	2.66667	7.68334	2.88125
ENSMUSG00000022178	4.65789	16.6316	47.8947	3.57062	10.2825	2.87975
ENSMUSG00000034168	1.1282	14.7692	42.4103	13.0909	37.5909	2.87153
ENSMUSG00000027680	1.28947	3.68421	10.5789	2.85714	8.20408	2.87143
ENSMUSG00000034154	1.07692	9.51282	27.3077	8.83333	25.3571	2.87062
ENSMUSG00000027478	1.46154	4.61538	13.2308	3.1579	9.05263	2.86667
ENSMUSG00000038525	1.89474	5.31579	15.2105	2.80556	8.02778	2.86139
ENSMUSG00000018727	3.38462	14.0513	40.1795	4.15152	11.8712	2.85949
ENSMUSG00000074414	1.84211	6.34211	18.1316	3.44286	9.84286	2.85892
ENSMUSG00000034974	1.36842	2.94737	8.42105	2.15385	6.15385	2.85714
ENSMUSG00000038214	0.921053	4.15789	11.8684	4.15789	11.8684	2.85443
ENSMUSG00000087009	2.28205	9.97436	28.4103	4.37079	12.4494	2.84833
ENSMUSG00000038014	0.868421	2.76316	7.86842	2.76316	7.86842	2.84762
ENSMUSG00000048355	0.315789	4.81579	13.7105	4.81579	13.7105	2.84699
ENSMUSG00000029477	1.71053	4.65789	13.2368	2.72308	7.73846	2.84181
ENSMUSG00000083027	1.17949	4.20513	11.9487	3.56522	10.1304	2.84146
ENSMUSG00000040722	2.44737	4.89474	13.8947	2	5.67742	2.83871
ENSMUSG00000084797	1.31579	2.92105	8.28947	2.22	6.3	2.83784
ENSMUSG00000022101	1.84211	5.28947	15	2.87143	8.14286	2.83582
ENSMUSG00000051934	0.512821	2.30769	6.53846	2.30769	6.53846	2.83333
ENSMUSG00000081958	1.10526	3.31579	9.39474	3	8.5	2.83333
ENSMUSG00000040731	2	9.25641	26.2051	4.62821	13.1026	2.83102
ENSMUSG00000005732	3.07692	10.6154	30.0513	3.45	9.76667	2.83092
ENSMUSG00000030880	1.89474	5.10526	14.4474	2.69444	7.625	2.8299
ENSMUSG00000050890	2.71795	7.92308	22.4103	2.91509	8.24528	2.82848
ENSMUSG00000015714	1.86842	6.18421	17.4737	3.30986	9.35211	2.82553
ENSMUSG00000025156	1.5	3.76316	10.6316	2.50877	7.08772	2.82517
ENSMUSG00000019907	1.15789	4.73684	13.3684	4.09091	11.5455	2.82222
ENSMUSG00000028826	0.923077	3.64103	10.2564	3.64103	10.2564	2.8169
ENSMUSG00000038759	2.28205	4.74359	13.3077	2.07865	5.83146	2.80541
ENSMUSG00000031799	1.39474	3.23684	9.05263	2.32075	6.49057	2.79675
ENSMUSG00000029020	0.657895	4.18421	11.6842	4.18421	11.6842	2.79245
ENSMUSG00000049580	1.82051	3.92308	10.9231	2.15493	6	2.78431
ENSMUSG00000026565	1.38461	3.5641	9.92308	2.57408	7.16667	2.78417
ENSMUSG00000000275	3.48718	8.07692	22.4615	2.31618	6.44118	2.78095
ENSMUSG00000029135	1.26316	2.68421	7.44737	2.125	5.89583	2.77451
ENSMUSG00000018604	1.86842	8.81579	24.4211	4.71831	13.0704	2.77015
ENSMUSG00000062175	0.578947	3.05263	8.44737	3.05263	8.44737	2.76724
ENSMUSG00000029249	1.39474	4.28947	11.8684	3.07547	8.50943	2.76687
ENSMUSG00000074203	1.21053	3.13158	8.65789	2.58696	7.15218	2.76471
ENSMUSG00000028868	2.31579	8.97368	24.7895	3.875	10.7045	2.76246
ENSMUSG00000028741	1.42105	8.55263	23.5789	6.01852	16.5926	2.75692
ENSMUSG00000063235	1.44737	3.07895	8.47368	2.12727	5.85455	2.75214
ENSMUSG00000043372	2.94737	17.9211	49.2895	6.08036	16.7232	2.75037
ENSMUSG00000021264	2.42105	7.15789	19.6842	2.95652	8.13043	2.75
ENSMUSG00000033826	2.8718	6.33333	17.359	2.20536	6.04464	2.74089
ENSMUSG00000002984	1.57895	13.4211	36.7368	8.5	23.2667	2.73725
ENSMUSG00000030610	1.97436	7.25641	19.8462	3.67532	10.0519	2.73498
ENSMUSG00000019370	2.38462	6.66667	18.2308	2.7957	7.64516	2.73462
ENSMUSG00000032477	1.84615	8.1282	22.2051	4.40278	12.0278	2.73186
ENSMUSG00000016541	2.10256	9.15385	25	4.35366	11.8902	2.73109
ENSMUSG00000009293	2.15789	4.97368	13.5789	2.30488	6.29268	2.73016
ENSMUSG00000001034	1.47368	3.36842	9.18421	2.28571	6.23214	2.72656
ENSMUSG00000042724	0.820513	2.10256	5.71795	2.10256	5.71795	2.71951
ENSMUSG00000025016	0.974359	3.64103	9.89744	3.64103	9.89744	2.71831
ENSMUSG00000022438	2.41026	4.94872	13.4359	2.05319	5.57447	2.71503
ENSMUSG00000043895	1.48718	7.89744	21.4103	5.31035	14.3966	2.71104
ENSMUSG00000083012	1.02632	2.18421	5.92105	2.12821	5.76923	2.71084
ENSMUSG00000024042	0.871795	3.10256	8.38462	3.10256	8.38462	2.70248
ENSMUSG00000041845	1.46154	3.4359	9.28205	2.35088	6.35088	2.70149
ENSMUSG00000025364	3.20513	19.1282	51.5641	5.968	16.088	2.69571
ENSMUSG00000042874	1	2.21053	5.94737	2.21053	5.94737	2.69048
ENSMUSG00000036026	1.97368	5.07895	13.6053	2.57333	6.89333	2.67876
ENSMUSG00000015749	1.55263	6.81579	18.2105	4.38983	11.7288	2.67181
ENSMUSG00000032816	1.02564	2.15385	5.74359	2.1	5.6	2.66667
ENSMUSG00000035504	1.34211	2.76316	7.34211	2.05882	5.47059	2.65714
ENSMUSG00000002297	1.48718	14.3333	38.0513	9.63793	25.5862	2.65474
ENSMUSG00000031154	0.769231	2.51282	6.66667	2.51282	6.66667	2.65306
ENSMUSG00000025880	1.18421	6.60526	17.5	5.57778	14.7778	2.6494
ENSMUSG00000032497	1.41026	3.97436	10.5128	2.81818	7.45455	2.64516
ENSMUSG00000030189	0.315789	4.92105	13	4.92105	13	2.64171
ENSMUSG00000022094	1.86842	6.92105	18.2632	3.70423	9.77465	2.63878
ENSMUSG00000040842	3.86842	8.94737	23.6053	2.31293	6.10204	2.63824
ENSMUSG00000087618	1.52632	4.15789	10.9474	2.72414	7.17241	2.63291
ENSMUSG00000045098	2.4359	11.641	30.5897	4.77895	12.5579	2.62775
ENSMUSG00000028188	0.948718	3.15385	8.28205	3.15385	8.28205	2.62602
ENSMUSG00000075419	3.30769	10.2821	27	3.10853	8.16279	2.62594
ENSMUSG00000042579	2.76923	8.89744	23.359	3.21296	8.43518	2.62536
ENSMUSG00000052533	3.44737	10.4737	27.4737	3.03817	7.96947	2.62312
ENSMUSG00000074071	0.710526	2.34211	6.13158	2.34211	6.13158	2.61798
ENSMUSG00000086914	3.31579	13.8684	36.2368	4.18254	10.9286	2.6129
ENSMUSG00000004665	2.5641	7.51282	19.6154	2.93	7.65	2.61092
ENSMUSG00000051495	3.26316	6.76316	17.6579	2.07258	5.41129	2.61089
ENSMUSG00000049076	2.10256	4.46154	11.641	2.12195	5.53659	2.6092
ENSMUSG00000015697	0.717949	4.97436	12.9744	4.97436	12.9744	2.60825
ENSMUSG00000021248	3.55263	9.39474	24.5	2.64444	6.8963	2.60784
ENSMUSG00000053646	2.07895	4.89474	12.7632	2.35443	6.13924	2.60753
ENSMUSG00000080902	0.578947	2.86842	7.47368	2.86842	7.47368	2.6055
ENSMUSG00000020570	0.948718	2.46154	6.41026	2.46154	6.41026	2.60417
ENSMUSG00000033186	1	7.76316	20.1842	7.76316	20.1842	2.6
ENSMUSG00000080932	0.947368	2.68421	6.97368	2.68421	6.97368	2.59804
ENSMUSG00000028527	1.1282	2.48718	6.46154	2.20455	5.72727	2.59794
ENSMUSG00000030067	1.05263	5.73684	14.8947	5.45	14.15	2.59633
ENSMUSG00000083469	0.368421	4.28947	11.1316	4.28947	11.1316	2.59509
ENSMUSG00000068523	0.897436	3.71795	9.64103	3.71795	9.64103	2.5931
ENSMUSG00000058729	2.02632	8.92105	23.1316	4.4026	11.4156	2.59292
ENSMUSG00000024812	3.51282	16.1282	41.7949	4.59124	11.8978	2.59141
ENSMUSG00000025234	1.68421	4.73684	12.2632	2.8125	7.28125	2.58889
ENSMUSG00000050240	1.68421	6.89474	17.8421	4.09375	10.5937	2.58779
ENSMUSG00000020307	0.769231	8.84615	22.8462	8.84615	22.8462	2.58261
ENSMUSG00000062300	2.17949	5.41026	13.9487	2.48235	6.4	2.5782
ENSMUSG00000028102	1.1282	4.12821	10.641	3.65909	9.43182	2.57764
ENSMUSG00000084925	2.89744	8.97436	23.1282	3.09735	7.9823	2.57714
ENSMUSG00000044641	0.684211	2.71053	6.97368	2.71053	6.97368	2.57282
ENSMUSG00000026349	2.73684	9.86842	25.3684	3.60577	9.26923	2.57067
ENSMUSG00000025262	1.71053	6.5	16.6842	3.8	9.75385	2.5668
ENSMUSG00000037211	1.68421	3.60526	9.23684	2.14062	5.48437	2.56204
ENSMUSG00000034621	2.13158	7.28947	18.6579	3.41975	8.75309	2.55957
ENSMUSG00000029581	1.94737	8.18421	20.9211	4.2027	10.7432	2.55627
ENSMUSG00000046574	1.55263	3.60526	9.21053	2.32203	5.9322	2.55474
ENSMUSG00000048910	1.07692	2.28205	5.82051	2.11905	5.40476	2.55056
ENSMUSG00000006651	0.820513	2.25641	5.74359	2.25641	5.74359	2.54545
ENSMUSG00000064326	0.710526	8.15789	20.7632	8.15789	20.7632	2.54516
ENSMUSG00000022474	2.15789	8.15789	20.7632	3.78049	9.62195	2.54516
ENSMUSG00000086940	1.48718	4.33333	11.0256	2.91379	7.4138	2.54438
ENSMUSG00000068206	1.5	4.15789	10.5789	2.77193	7.05263	2.5443
ENSMUSG00000055204	0.684211	3.86842	9.84211	3.86842	9.84211	2.54422
ENSMUSG00000071454	1.10256	4.23077	10.7436	3.83721	9.74419	2.53939
ENSMUSG00000029190	1.02564	3.15385	8	3.075	7.8	2.53659
ENSMUSG00000084943	2.10526	11.6316	29.4737	5.525	14	2.53394
ENSMUSG00000068328	1.86842	11	27.7895	5.88732	14.8732	2.52632
ENSMUSG00000087523	1.81579	12.4737	31.5	6.86957	17.3478	2.52532
ENSMUSG00000038848	0.842105	8.52632	21.5263	8.52632	21.5263	2.52469
ENSMUSG00000021466	2.52632	13.2895	33.5263	5.26042	13.2708	2.52277
ENSMUSG00000020097	1.4359	3.33333	8.38462	2.32143	5.83929	2.51538
ENSMUSG00000091634	1.71795	5.07692	12.7692	2.95522	7.43283	2.51515
ENSMUSG00000079376	2.34211	6.13158	15.4211	2.61798	6.58427	2.51502
ENSMUSG00000039395	1.46154	7.05128	17.7179	4.82456	12.1228	2.51273
ENSMUSG00000042138	3.34211	9.89474	24.7895	2.96063	7.41732	2.50532
ENSMUSG00000003269	1.84211	10.7105	26.8158	5.81429	14.5571	2.50369
ENSMUSG00000027455	4.38462	15.6154	39.0769	3.5614	8.91228	2.50246
ENSMUSG00000071054	2.28947	12.3421	30.8684	5.3908	13.4828	2.50107
ENSMUSG00000078154	2.25641	6.41026	16.0256	2.84091	7.10227	2.5
ENSMUSG00000028882	2.89744	14.359	35.8205	4.95575	12.3628	2.49464
ENSMUSG00000069648	0.921053	2.02632	5.05263	2.02632	5.05263	2.49351
ENSMUSG00000026082	0.973684	3.73684	9.31579	3.73684	9.31579	2.49296
ENSMUSG00000015189	1.39474	3.02632	7.52632	2.16981	5.39623	2.48696
ENSMUSG00000024513	1.23077	2.74359	6.82051	2.22917	5.54167	2.48598
ENSMUSG00000008604	2.84211	11.6579	28.9211	4.10185	10.1759	2.48081
ENSMUSG00000067194	1.61539	3.25641	8.07692	2.01587	5	2.48032
ENSMUSG00000022414	2.84211	6.57895	16.3158	2.31481	5.74074	2.48
ENSMUSG00000003581	1.07895	2.57895	6.39474	2.39024	5.92683	2.47959
ENSMUSG00000026116	2.23684	8.47368	21	3.78824	9.38824	2.47826
ENSMUSG00000020532	1.79487	4.5641	11.3077	2.54286	6.3	2.47753
ENSMUSG00000017776	2.89474	8.60526	21.2632	2.97273	7.34545	2.47095
ENSMUSG00000065597	1.64103	6.38462	15.7692	3.89062	9.60937	2.46988
ENSMUSG00000052291	1.74359	4.53846	11.2051	2.60294	6.42647	2.46893
ENSMUSG00000085703	2.94872	8.15385	20.1026	2.76522	6.81739	2.46541
ENSMUSG00000028426	2.97368	12.7368	31.3947	4.28319	10.5575	2.46488
ENSMUSG00000035529	2.26316	7.81579	19.2632	3.45349	8.51163	2.46465
ENSMUSG00000066178	2.63158	11.4474	28.2105	4.35	10.72	2.46437
ENSMUSG00000053950	1.15385	4.10256	10.1026	3.55556	8.75556	2.4625
ENSMUSG00000038539	0.871795	14.5641	35.8462	14.5641	35.8462	2.46127
ENSMUSG00000029710	1.10526	3.02632	7.44737	2.7381	6.7381	2.46087
ENSMUSG00000024301	3.60526	13.2632	32.6053	3.67883	9.0438	2.45833
ENSMUSG00000086765	0.74359	2.07692	5.10256	2.07692	5.10256	2.45679
ENSMUSG00000060419	0.589744	2.07692	5.10256	2.07692	5.10256	2.45679
ENSMUSG00000037643	1.71795	6.38462	15.6667	3.71642	9.1194	2.45382
ENSMUSG00000024404	2.26316	7.65789	18.7895	3.38372	8.30233	2.45361
ENSMUSG00000025240	1.05263	3.21053	7.86842	3.05	7.475	2.45082
ENSMUSG00000019894	2	4.05263	9.92105	2.02632	4.96053	2.44805
ENSMUSG00000028560	2.4359	8.71795	21.3333	3.57895	8.7579	2.44706
ENSMUSG00000021952	2.71053	9.39474	22.9211	3.46602	8.45631	2.43978
ENSMUSG00000026341	2.13158	6.10526	14.8947	2.8642	6.98765	2.43966
ENSMUSG00000034686	1.79487	5.92308	14.4359	3.3	8.04286	2.43723
ENSMUSG00000020038	1.8718	4.87179	11.8718	2.60274	6.34247	2.43684
ENSMUSG00000032340	0.815789	2.23684	5.44737	2.23684	5.44737	2.43529
ENSMUSG00000078923	1.18421	8.10526	19.7368	6.84444	16.6667	2.43506
ENSMUSG00000003436	1.28205	2.79487	6.79487	2.18	5.3	2.43119
ENSMUSG00000025171	1.15385	2.66667	6.46154	2.31111	5.6	2.42308
ENSMUSG00000044791	0.078947	2.18421	5.28947	2.18421	5.28947	2.42169
ENSMUSG00000033909	2.05263	10.7368	26	5.23077	12.6667	2.42157
ENSMUSG00000087367	0.641026	11.4103	27.6154	11.4103	27.6154	2.42022
ENSMUSG00000043424	0.236842	2.26316	5.47368	2.26316	5.47368	2.4186
ENSMUSG00000031714	0.461538	2.46154	5.94872	2.46154	5.94872	2.41667
ENSMUSG00000019188	2.07692	8.8718	21.4359	4.27161	10.321	2.41618
ENSMUSG00000078880	0.184211	2.92105	7.05263	2.92105	7.05263	2.41441
ENSMUSG00000032324	1.63158	4.44737	10.7368	2.72581	6.58064	2.4142
ENSMUSG00000043488	2.05128	16.8974	40.7692	8.2375	19.875	2.41275
ENSMUSG00000028149	0.461538	2.05128	4.94872	2.05128	4.94872	2.4125
ENSMUSG00000020166	1.81579	5.44737	13.1316	3	7.23189	2.41063
ENSMUSG00000037089	3.18421	9.28947	22.3684	2.91736	7.02479	2.40793
ENSMUSG00000047671	1.55263	4.07895	9.81579	2.62712	6.32203	2.40645
ENSMUSG00000078648	1.42105	2.92105	7.02632	2.05556	4.94444	2.40541
ENSMUSG00000059273	1.55263	19.1316	46	12.322	29.6271	2.4044
ENSMUSG00000003308	1.76316	6.31579	15.1842	3.58209	8.61194	2.40417
ENSMUSG00000029438	2.34211	5.28947	12.7105	2.25843	5.42697	2.40298
ENSMUSG00000087336	2.36842	5.31579	12.7632	2.24444	5.38889	2.40099
ENSMUSG00000078570	1.51282	5.38462	12.9231	3.55932	8.54237	2.4
ENSMUSG00000082926	0.657895	2.13158	5.10526	2.13158	5.10526	2.39506
ENSMUSG00000020271	2.10526	4.81579	11.5263	2.2875	5.475	2.39344
ENSMUSG00000034462	1.63158	6.28947	15.0526	3.85484	9.22581	2.39331
ENSMUSG00000039219	1.10256	5.30769	12.6923	4.81395	11.5116	2.3913
ENSMUSG00000020869	2.86842	7.78947	18.6053	2.7156	6.48624	2.38851
ENSMUSG00000020453	2.78947	9.78947	23.3684	3.50943	8.37736	2.3871
ENSMUSG00000009621	1.65789	3.68421	8.78947	2.22222	5.30159	2.38571
ENSMUSG00000030275	2.64103	5.51282	13.1282	2.08738	4.97087	2.3814
ENSMUSG00000039640	2.07895	10.3684	24.6842	4.98734	11.8734	2.38071
ENSMUSG00000054520	1.10256	2.25641	5.35897	2.04651	4.86047	2.375
ENSMUSG00000073610	0.578947	2.60526	6.18421	2.60526	6.18421	2.37374
ENSMUSG00000041997	1.66667	5.05128	11.9744	3.03077	7.18461	2.37056
ENSMUSG00000035873	1.15789	4.05263	9.60526	3.5	8.29545	2.37013
ENSMUSG00000029426	1.34211	5.76316	13.6579	4.29412	10.1765	2.36986
ENSMUSG00000039253	1.4359	3.1282	7.41026	2.17857	5.16072	2.36885
ENSMUSG00000036180	1.84615	6.48718	15.359	3.51389	8.31944	2.36759
ENSMUSG00000090952	1.41026	7.74359	18.3333	5.49091	13	2.36755
ENSMUSG00000055312	1.07895	2.60526	6.15789	2.41463	5.70732	2.36364
ENSMUSG00000048482	0.615385	3.94872	9.33333	3.94872	9.33333	2.36364
ENSMUSG00000091071	2.05263	6.23684	14.7368	3.03846	7.17949	2.36287
ENSMUSG00000059820	3.44737	7.92105	18.7105	2.29771	5.42748	2.36213
ENSMUSG00000035469	1.57895	10.5789	24.9211	6.7	15.7833	2.35572
ENSMUSG00000002102	2.57895	7.55263	17.7632	2.92857	6.88776	2.35192
ENSMUSG00000022443	2.17949	10.0769	23.6923	4.62353	10.8706	2.35115
ENSMUSG00000073771	2.07895	14.8158	34.8158	7.12658	16.7468	2.34991
ENSMUSG00000032577	1.92105	5.13158	12.0263	2.67123	6.26027	2.34359
ENSMUSG00000021963	3.23684	9.26316	21.6842	2.86179	6.69919	2.34091
ENSMUSG00000021279	1.86842	6.34211	14.8421	3.39437	7.94366	2.34025
ENSMUSG00000079056	1.68421	3.86842	9.05263	2.29687	5.375	2.34014
ENSMUSG00000078897	0.948718	2.8718	6.71795	2.8718	6.71795	2.33929
ENSMUSG00000047735	0.974359	3.41026	7.97436	3.41026	7.97436	2.33835
ENSMUSG00000002870	3.55263	13.2105	30.8684	3.71852	8.68889	2.33665
ENSMUSG00000091210	0.948718	2.53846	5.92308	2.53846	5.92308	2.33333
ENSMUSG00000086782	1.1282	7.30769	17.0256	6.47727	15.0909	2.32982
ENSMUSG00000022533	1.42105	3.15789	7.34211	2.22222	5.16667	2.325
ENSMUSG00000041372	1.61539	5.71795	13.2821	3.53968	8.22222	2.32287
ENSMUSG00000028948	2.92308	11.7949	27.3846	4.03509	9.36842	2.32174
ENSMUSG00000030655	1.84211	4.13158	9.57895	2.24286	5.2	2.31847
ENSMUSG00000006941	2.36842	5.21053	12.0789	2.2	5.1	2.31818
ENSMUSG00000039988	2.47368	7.36842	17.0789	2.97872	6.90426	2.31786
ENSMUSG00000014932	2.82051	7.20513	16.641	2.55455	5.9	2.30961
ENSMUSG00000062762	2.68421	11.6316	26.8421	4.33333	10	2.30769
ENSMUSG00000038646	2.17949	6.97436	16.0769	3.2	7.37647	2.30515
ENSMUSG00000022562	2.34211	4.84211	11.1579	2.06742	4.76405	2.30435
ENSMUSG00000044950	1.94737	3.89474	8.97368	2	4.60811	2.30405
ENSMUSG00000066232	2.84211	21.7105	49.8947	7.63889	17.5556	2.29818
ENSMUSG00000085525	1.35897	8.30769	19.0769	6.11321	14.0377	2.2963
ENSMUSG00000058440	1.94737	9.5	21.7895	4.87838	11.1892	2.29363
ENSMUSG00000031984	2.69231	17.7949	40.7692	6.60952	15.1429	2.29107
ENSMUSG00000021901	2.20513	8.64103	19.7949	3.91861	8.97675	2.2908
ENSMUSG00000054405	1.69231	10.6667	24.4103	6.30303	14.4242	2.28846
ENSMUSG00000022111	2.36842	5.65789	12.9474	2.38889	5.46667	2.28837
ENSMUSG00000006219	1.4359	12.9744	29.6667	9.03572	20.6607	2.28656
ENSMUSG00000044461	1.23684	4.5	10.2895	3.6383	8.31915	2.28655
ENSMUSG00000030722	1.5	3.05263	6.97368	2.03509	4.64912	2.28448
ENSMUSG00000089803	0.394737	2.86842	6.55263	2.86842	6.55263	2.2844
ENSMUSG00000035666	1.18421	8.52632	19.4737	7.2	16.4444	2.28395
ENSMUSG00000060261	1.47368	9.05263	20.6316	6.14286	14	2.27907
ENSMUSG00000002372	2.76316	7.02632	16	2.54286	5.79048	2.27715
ENSMUSG00000028710	2.74359	8.35897	19.0256	3.04673	6.93458	2.27607
ENSMUSG00000049606	1.55263	5.15789	11.7368	3.32203	7.55932	2.27551
ENSMUSG00000060950	3.68421	12.1842	27.7105	3.30714	7.52143	2.2743
ENSMUSG00000050796	2.68421	14.3158	32.5526	5.33333	12.1274	2.2739
ENSMUSG00000051695	2.89744	11.4359	25.9744	3.9469	8.9646	2.2713
ENSMUSG00000002741	2.89474	6.81579	15.4737	2.35455	5.34545	2.27027
ENSMUSG00000042197	2.57895	6.68421	15.1579	2.59184	5.87755	2.26772
ENSMUSG00000028180	1.21053	10.3421	23.4474	8.54348	19.3696	2.26718
ENSMUSG00000021938	2.28205	9.5641	21.6667	4.19101	9.49438	2.26542
ENSMUSG00000021144	1.4359	2.92308	6.61538	2.03571	4.60714	2.26316
ENSMUSG00000047388	1.1282	3.25641	7.35897	2.88636	6.52273	2.25984
ENSMUSG00000051911	1.23077	4.66667	10.5385	3.79167	8.5625	2.25824
ENSMUSG00000028289	0.815789	2.05263	4.63158	2.05263	4.63158	2.25641
ENSMUSG00000032212	2.57895	10.5263	23.7368	4.08163	9.20408	2.255
ENSMUSG00000029625	1.02632	6.13158	13.8158	5.97436	13.4615	2.25322
ENSMUSG00000019320	1.97368	5	11.2632	2.53333	5.70667	2.25263
ENSMUSG00000031446	1.8718	5	11.2564	2.67123	6.0137	2.25128
ENSMUSG00000046449	0.897436	3.28205	7.38462	3.28205	7.38462	2.25
ENSMUSG00000019579	3.26316	7.31579	16.4474	2.24194	5.04032	2.2482
ENSMUSG00000024590	2.35897	10.5385	23.6923	4.46739	10.0435	2.24818
ENSMUSG00000042644	1.35897	5.33333	11.9744	3.92453	8.81132	2.24519
ENSMUSG00000067261	1.89744	7.64103	17.1282	4.02703	9.02703	2.24161
ENSMUSG00000018547	0.871795	5	11.2051	5	11.2051	2.24103
ENSMUSG00000031807	3.26316	10.3947	23.2895	3.18548	7.1371	2.24051
ENSMUSG00000034761	1.84211	5.23684	11.7105	2.84286	6.35714	2.23618
ENSMUSG00000026659	3.60526	9.39474	21	2.60584	5.82482	2.23529
ENSMUSG00000086993	1.60526	11.7105	26.1579	7.29508	16.2951	2.23371
ENSMUSG00000022432	1.52632	4.28947	9.57895	2.81034	6.27586	2.23313
ENSMUSG00000032312	1.1282	2.76923	6.17949	2.45455	5.47727	2.23148
ENSMUSG00000022119	1.64103	5.4359	12.1282	3.3125	7.39062	2.23113
ENSMUSG00000038970	2.36842	6.60526	14.7368	2.78889	6.22222	2.23108
ENSMUSG00000030522	2.34211	4.68421	10.4474	2	4.46067	2.23034
ENSMUSG00000063886	2.92105	8.81579	19.6579	3.01802	6.72973	2.22985
ENSMUSG00000027942	1.48718	8.51282	18.9744	5.72414	12.7586	2.22892
ENSMUSG00000030245	3.1282	7.51282	16.7436	2.40164	5.35246	2.22867
ENSMUSG00000035560	1.23684	2.68421	5.97368	2.17021	4.82979	2.22549
ENSMUSG00000030811	2.07692	4.79487	10.6667	2.30864	5.1358	2.2246
ENSMUSG00000026554	2.78947	15.5526	34.5789	5.57547	12.3962	2.22335
ENSMUSG00000069769	0.815789	3.07895	6.84211	3.07895	6.84211	2.22222
ENSMUSG00000033228	0.289474	2.13158	4.73684	2.13158	4.73684	2.22222
ENSMUSG00000014498	0.769231	3.69231	8.20513	3.69231	8.20513	2.22222
ENSMUSG00000073144	1.30769	2.76923	6.15385	2.11765	4.70588	2.22222
ENSMUSG00000052429	2.05263	20.7895	46.1842	10.1282	22.5	2.22152
ENSMUSG00000034487	1.23077	4.20513	9.33333	3.41667	7.58333	2.21951
ENSMUSG00000068040	4.15789	11.6579	25.8684	2.8038	6.22152	2.21896
ENSMUSG00000029672	1.94872	4.33333	9.61538	2.22368	4.93421	2.21894
ENSMUSG00000074781	2.26316	8.02632	17.7895	3.54651	7.86046	2.21639
ENSMUSG00000021710	2.34211	5.60526	12.4211	2.39326	5.30337	2.21596
ENSMUSG00000049878	2.34211	8.78947	19.4737	3.75281	8.31461	2.21557
ENSMUSG00000056493	0.923077	2.74359	6.07692	2.74359	6.07692	2.21495
ENSMUSG00000030879	2.81579	15.0263	33.2632	5.33645	11.8131	2.21366
ENSMUSG00000004937	2.66667	5.82051	12.8718	2.18269	4.82692	2.21145
ENSMUSG00000003166	3.10526	6.47368	14.3158	2.08475	4.61017	2.21138
ENSMUSG00000026626	3.17949	6.38462	14.1026	2.00806	4.43548	2.20884
ENSMUSG00000039789	1.68421	5.05263	11.1579	3	6.625	2.20833
ENSMUSG00000034820	1.61539	5.10256	11.2564	3.15873	6.96825	2.20603
ENSMUSG00000061613	2.66667	9.71795	21.4359	3.64423	8.03846	2.2058
ENSMUSG00000073388	2.10526	4.86842	10.7368	2.3125	5.1	2.20541
ENSMUSG00000025158	1.74359	3.64103	8.02564	2.08824	4.60294	2.20423
ENSMUSG00000026791	1.69231	3.82051	8.41026	2.25758	4.9697	2.20134
ENSMUSG00000074876	1.02632	7.07895	15.5789	6.89743	15.1795	2.20074
ENSMUSG00000029169	1.69231	9.71795	21.3846	5.74242	12.6364	2.20053
ENSMUSG00000029405	2.20513	15	33	6.80233	14.9651	2.2
ENSMUSG00000002227	2.61538	6.94872	15.2821	2.65686	5.84314	2.19926
ENSMUSG00000020092	2.34211	6.47368	14.2368	2.76405	6.07865	2.19919
ENSMUSG00000025410	1.57895	5.42105	11.9211	3.43333	7.55	2.19903
ENSMUSG00000023075	2.76316	5.86842	12.8947	2.12381	4.66667	2.19731
ENSMUSG00000019478	1.13158	5.63158	12.3684	4.97674	10.9302	2.19626
ENSMUSG00000029121	1.82051	6.4359	14.1282	3.53521	7.76056	2.19522
ENSMUSG00000001100	3.10526	12.3421	27.0789	3.97458	8.72034	2.19403
ENSMUSG00000055491	2.69231	19.6923	43.2051	7.31428	16.0476	2.19401
ENSMUSG00000020577	1.34211	4.34211	9.52632	3.23529	7.09804	2.19394
ENSMUSG00000038451	1.21053	2.89474	6.34211	2.39131	5.23913	2.19091
ENSMUSG00000034342	2.10526	4.34211	9.5	2.0625	4.5125	2.18788
ENSMUSG00000031490	3.02632	12.4737	27.2368	4.12174	9	2.18354
ENSMUSG00000039157	2.28947	5.07895	11.0789	2.21839	4.83908	2.18135
ENSMUSG00000027566	1.79487	7.53846	16.4359	4.2	9.15714	2.18027
ENSMUSG00000053121	3	14.3158	31.2105	4.77193	10.4035	2.18015
ENSMUSG00000029131	3	14.3158	31.2105	4.77193	10.4035	2.18015
ENSMUSG00000085689	2.26316	8.07895	17.6053	3.56977	7.77907	2.17915
ENSMUSG00000040841	1.10256	3.02564	6.58974	2.74419	5.97675	2.17797
ENSMUSG00000026721	0.710526	2.36842	5.15789	2.36842	5.15789	2.17778
ENSMUSG00000090904	1.69231	4.33333	9.4359	2.56061	5.57576	2.17751
ENSMUSG00000087412	1.28947	3.26316	7.10526	2.53061	5.5102	2.17742
ENSMUSG00000000731	0.74359	2.92308	6.35897	2.92308	6.35897	2.17544
ENSMUSG00000038146	1.1282	2.66667	5.79487	2.36364	5.13636	2.17308
ENSMUSG00000022678	3.36842	8.36842	18.1579	2.48438	5.39063	2.16981
ENSMUSG00000023169	2.15789	8.68421	18.8421	4.02439	8.73171	2.1697
ENSMUSG00000058655	3.48718	22.0513	47.7949	6.32353	13.7059	2.16744
ENSMUSG00000020580	0.894737	2.84211	6.15789	2.84211	6.15789	2.16667
ENSMUSG00000031805	2.13158	5.86842	12.7105	2.75309	5.96296	2.16592
ENSMUSG00000056941	1.02632	4.13158	8.94737	4.02564	8.71795	2.1656
ENSMUSG00000039497	2.17949	7.15385	15.4872	3.28235	7.10588	2.16487
ENSMUSG00000030685	3.07692	6.38462	13.8205	2.075	4.49167	2.16466
ENSMUSG00000079553	3.97436	12.4615	26.9744	3.13548	6.7871	2.16461
ENSMUSG00000042548	1.64103	10.3333	22.359	6.29687	13.625	2.16377
ENSMUSG00000047613	1.5641	8.46154	18.3077	5.40983	11.7049	2.16364
ENSMUSG00000087207	4.36842	10.7895	23.3421	2.46988	5.34337	2.16341
ENSMUSG00000063273	1.5	13.4211	29.0263	8.94737	19.3509	2.16275
ENSMUSG00000049764	2.21053	8.18421	17.6842	3.70238	8	2.16077
ENSMUSG00000073486	2.36842	9.65789	20.8684	4.07778	8.81111	2.16076
ENSMUSG00000087179	2.21053	10.8158	23.3684	4.89286	10.5714	2.16058
ENSMUSG00000027206	3.55263	9.73684	21.0263	2.74074	5.91852	2.15946
ENSMUSG00000013663	1.51282	6.28205	13.5641	4.15254	8.9661	2.15918
ENSMUSG00000048000	2.35897	6.02564	13	2.55435	5.51087	2.15745
ENSMUSG00000085189	1.13158	5.52632	11.9211	4.88372	10.5349	2.15714
ENSMUSG00000032199	0.564103	14.1026	30.4103	14.1026	30.4103	2.15636
ENSMUSG00000023852	1.33333	3.61538	7.79487	2.71154	5.84616	2.15603
ENSMUSG00000072918	0.868421	2.02632	4.36842	2.02632	4.36842	2.15584
ENSMUSG00000039725	2.10256	5.61538	12.1026	2.67073	5.7561	2.15525
ENSMUSG00000061665	2.21053	6.97368	15.0263	3.15476	6.79762	2.15472
ENSMUSG00000040681	2.21053	8.84211	19.0263	4	8.60714	2.15179
ENSMUSG00000033157	1.13158	7.15789	15.3947	6.32558	13.6047	2.15074
ENSMUSG00000026159	1.42105	4.44737	9.55263	3.12963	6.72222	2.14793
ENSMUSG00000020592	1.13158	4.65789	10	4.11628	8.83721	2.14689
ENSMUSG00000021377	0.846154	5.12821	11	5.12821	11	2.145
ENSMUSG00000016477	1.1282	20.5128	44	18.1818	39	2.145
ENSMUSG00000057363	1.23684	5.84211	12.5263	4.7234	10.1277	2.14414
ENSMUSG00000031776	1.07895	2.21053	4.73684	2.04878	4.39025	2.14286
ENSMUSG00000001053	1.79487	9.17949	19.6667	5.11429	10.9571	2.14246
ENSMUSG00000028979	1.15385	2.94872	6.30769	2.55556	5.46667	2.13913
ENSMUSG00000058230	1.15789	13.8158	29.5526	11.9318	25.5227	2.13905
ENSMUSG00000039968	1.66667	13.4615	28.7949	8.07692	17.2769	2.13905
ENSMUSG00000007836	0.769231	9.58974	20.5128	9.58974	20.5128	2.13904
ENSMUSG00000033629	1.61539	3.74359	8	2.31746	4.95238	2.13699
ENSMUSG00000026641	2.21053	11.1842	23.8947	5.05952	10.8095	2.13647
ENSMUSG00000028889	0.657895	8.39474	17.9211	8.39474	17.9211	2.1348
ENSMUSG00000024525	1.97436	6.87179	14.6667	3.48052	7.42857	2.13433
ENSMUSG00000035958	2.92308	10.4103	22.2051	3.5614	7.59649	2.133
ENSMUSG00000035401	2.35897	11.6154	24.7692	4.92391	10.5	2.13245
ENSMUSG00000091994	2.02632	16.8421	35.8684	8.31169	17.7013	2.12969
ENSMUSG00000072684	1.44737	3.26316	6.94737	2.25455	4.8	2.12903
ENSMUSG00000024002	1.60526	5.97368	12.7105	3.72131	7.91803	2.12775
ENSMUSG00000053353	2.78947	6.5	13.8158	2.33019	4.95283	2.12551
ENSMUSG00000028640	2.07692	5.15385	10.9487	2.48148	5.27161	2.12438
ENSMUSG00000074521	2.07895	4.23684	9	2.03797	4.32911	2.12422
ENSMUSG00000042790	0.710526	5.13158	10.8947	5.13158	10.8947	2.12308
ENSMUSG00000021124	0.769231	4.4359	9.41026	4.4359	9.41026	2.12139
ENSMUSG00000078484	1.28947	2.60526	5.52632	2.02041	4.28571	2.12121
ENSMUSG00000001910	1.46154	5.51282	11.6923	3.77193	8	2.12093
ENSMUSG00000050222	1.55263	5.71053	12.1053	3.67796	7.79661	2.11982
ENSMUSG00000028093	2.28947	10.7105	22.6842	4.67816	9.90804	2.11794
ENSMUSG00000043415	1.1282	4.17949	8.84615	3.70455	7.84091	2.11656
ENSMUSG00000034875	0.736842	8.13158	17.2105	8.13158	17.2105	2.1165
ENSMUSG00000034460	1.92308	4.20513	8.89744	2.18667	4.62667	2.11585
ENSMUSG00000035364	1.97368	6.36842	13.4737	3.22667	6.82667	2.1157
ENSMUSG00000035620	2.68421	6.89474	14.5789	2.56863	5.43137	2.1145
ENSMUSG00000037369	2	7.23077	15.2821	3.61538	7.64103	2.11348
ENSMUSG00000014226	1.65789	15.0789	31.8684	9.09524	19.2222	2.11344
ENSMUSG00000062929	0.897436	6.38462	13.4872	6.38462	13.4872	2.11245
ENSMUSG00000026771	1.69231	4.61538	9.74359	2.72727	5.75757	2.11111
ENSMUSG00000066152	2	4.05263	8.55263	2.02632	4.27632	2.11039
ENSMUSG00000024359	3.78947	25.2105	53.1579	6.65278	14.0278	2.10856
ENSMUSG00000080527	0.763158	8	16.8684	8	16.8684	2.10855
ENSMUSG00000074141	1.71053	17.3421	36.5526	10.1385	21.3692	2.10774
ENSMUSG00000043858	1.71053	17.3421	36.5526	10.1385	21.3692	2.10774
ENSMUSG00000087516	1.17949	5	10.5385	4.23913	8.93478	2.10769
ENSMUSG00000028729	2.78947	7.55263	15.8947	2.70755	5.69811	2.10453
ENSMUSG00000086725	1.44737	5.07895	10.6842	3.50909	7.38182	2.10363
ENSMUSG00000020484	2.1282	9.5641	20.1026	4.49398	9.44578	2.10188
ENSMUSG00000022614	1.02632	8.07895	16.9737	7.87179	16.5385	2.10098
ENSMUSG00000034349	3.30769	15.2564	32.0513	4.6124	9.68992	2.10084
ENSMUSG00000058690	1	3.68421	7.73684	3.68421	7.73684	2.1
ENSMUSG00000079111	1.71053	8.89474	18.6579	5.2	10.9077	2.09763
ENSMUSG00000083990	2.55263	5.13158	10.7632	2.01031	4.21649	2.09744
ENSMUSG00000072945	0.736842	2.97368	6.23684	2.97368	6.23684	2.09735
ENSMUSG00000036093	0.897436	3.4359	7.20513	3.4359	7.20513	2.09702
ENSMUSG00000034709	1.13158	4.89474	10.2632	4.32558	9.06977	2.09677
ENSMUSG00000032178	2.84615	12.4872	26.1795	4.38739	9.1982	2.09651
ENSMUSG00000052031	1.94872	4.25641	8.92308	2.18421	4.57895	2.09639
ENSMUSG00000024054	1.71795	4.28205	8.97436	2.49254	5.22388	2.09581
ENSMUSG00000046404	3.07692	8.92308	18.6923	2.9	6.075	2.09483
ENSMUSG00000042650	1.02632	10.9474	22.9211	10.6667	22.3333	2.09375
ENSMUSG00000024991	2.76316	28.4211	59.4474	10.2857	21.5143	2.09167
ENSMUSG00000019841	0.564103	5.89744	12.3333	5.89744	12.3333	2.0913
ENSMUSG00000057130	2.05128	21.3077	44.5385	10.3875	21.7125	2.09025
ENSMUSG00000056735	0.820513	3.1282	6.53846	3.1282	6.53846	2.09016
ENSMUSG00000041308	1.82051	6.58974	13.7692	3.61972	7.56338	2.08949
ENSMUSG00000022463	2.13158	6.78947	14.1842	3.18519	6.65432	2.08915
ENSMUSG00000031696	2.84211	8.89474	18.5789	3.12963	6.53704	2.08876
ENSMUSG00000020483	1.55263	5.34211	11.1579	3.44068	7.18644	2.08867
ENSMUSG00000035754	2.10526	12.3421	25.7632	5.8625	12.2375	2.08742
ENSMUSG00000048076	2.10526	12.1053	25.2632	5.75	12	2.08696
ENSMUSG00000068966	1.1282	3.53846	7.38462	3.13636	6.54545	2.08696
ENSMUSG00000006442	2.15385	8.92308	18.6154	4.14286	8.64286	2.08621
ENSMUSG00000070697	1.64103	11.0769	23.1026	6.75	14.0781	2.08565
ENSMUSG00000032580	3.34211	13.1053	27.3158	3.92126	8.17323	2.08434
ENSMUSG00000020074	3.63158	9.28947	19.3421	2.55797	5.32609	2.08215
ENSMUSG00000027596	1.71053	8.36842	17.4211	4.89231	10.1846	2.08176
ENSMUSG00000041959	1.52632	3.92105	8.15789	2.56897	5.34483	2.08054
ENSMUSG00000051149	0.512821	3.30769	6.87179	3.30769	6.87179	2.07752
ENSMUSG00000022698	2.47368	12.5	25.9474	5.05319	10.4894	2.07579
ENSMUSG00000004591	2.02564	4.41026	9.15385	2.17722	4.51899	2.07558
ENSMUSG00000052917	1.17949	2.71795	5.64103	2.30435	4.78261	2.07547
ENSMUSG00000047260	3.02564	11.8974	24.6923	3.9322	8.16102	2.07543
ENSMUSG00000025323	0.842105	2.52632	5.23684	2.52632	5.23684	2.07292
ENSMUSG00000042167	4.05128	8.30769	17.2051	2.05063	4.24684	2.07099
ENSMUSG00000001909	2.05263	8.78947	18.1842	4.28205	8.85897	2.06886
ENSMUSG00000056821	1.64103	4.51282	9.33333	2.75	5.6875	2.06818
ENSMUSG00000074238	1.97368	5.02632	10.3947	2.54667	5.26667	2.06806
ENSMUSG00000032741	1.66667	3.84615	7.94872	2.30769	4.76923	2.06667
ENSMUSG00000047539	1.82051	5.02564	10.3846	2.76056	5.70422	2.06633
ENSMUSG00000005982	1.1282	3.8718	8	3.43182	7.09091	2.06623
ENSMUSG00000069622	1	3.21053	6.63158	3.21053	6.63158	2.06557
ENSMUSG00000087549	1.58974	6.4359	13.2821	4.04839	8.35484	2.06375
ENSMUSG00000067150	3.23684	13	26.8158	4.01626	8.28455	2.06275
ENSMUSG00000019942	1.13158	16.6053	34.2368	14.6744	30.2558	2.06181
ENSMUSG00000040657	1.05263	5.31579	10.9474	5.05	10.4	2.05941
ENSMUSG00000030538	1.64103	3.46154	7.12821	2.10937	4.34375	2.05926
ENSMUSG00000070035	2.02632	4.52632	9.31579	2.23377	4.5974	2.05814
ENSMUSG00000050017	2.39474	13.0789	26.8947	5.46154	11.2308	2.05634
ENSMUSG00000024660	3.02564	14.641	30.1026	4.83898	9.94915	2.05604
ENSMUSG00000030199	1.23077	3.66667	7.53846	2.97917	6.125	2.05594
ENSMUSG00000024571	2.15789	21.3421	43.8684	9.89024	20.3293	2.05549
ENSMUSG00000023008	0.974359	2.33333	4.79487	2.33333	4.79487	2.05495
ENSMUSG00000020955	0.552632	7.68421	15.7895	7.68421	15.7895	2.05479
ENSMUSG00000021831	0.974359	4.71795	9.69231	4.71795	9.69231	2.05435
ENSMUSG00000021504	0.921053	3.44737	7.07895	3.44737	7.07895	2.05344
ENSMUSG00000001847	1.74359	6.33333	13	3.63235	7.45588	2.05263
ENSMUSG00000054659	1.31579	3.05263	6.26316	2.32	4.76	2.05172
ENSMUSG00000025873	2.31579	12.3684	25.3684	5.34091	10.9545	2.05106
ENSMUSG00000025019	0.461538	2.51282	5.15385	2.51282	5.15385	2.05102
ENSMUSG00000030120	1.15789	7.97368	16.3421	6.88636	14.1136	2.0495
ENSMUSG00000079728	1.97368	4.84211	9.92105	2.45333	5.02667	2.04891
ENSMUSG00000005672	2.31579	4.92105	10.0789	2.125	4.35227	2.04813
ENSMUSG00000032526	2.17949	4.84615	9.92308	2.22353	4.55294	2.04762
ENSMUSG00000028134	1.36842	5	10.2368	3.65385	7.48077	2.04737
ENSMUSG00000026496	2.81579	12.9474	26.5	4.59813	9.41122	2.04675
ENSMUSG00000090093	2.48718	5.38462	11	2.16495	4.42268	2.04286
ENSMUSG00000020733	1.4359	8.4359	17.2308	5.875	12	2.04255
ENSMUSG00000036206	2.10256	4.25641	8.69231	2.02439	4.13415	2.04217
ENSMUSG00000045216	1	3.86842	7.89474	3.86842	7.89474	2.04082
ENSMUSG00000027551	2.81579	16.2895	33.2368	5.78505	11.8037	2.04039
ENSMUSG00000061104	1.76923	3.82051	7.79487	2.15942	4.4058	2.04027
ENSMUSG00000028580	1.55263	13.0789	26.6842	8.42373	17.1864	2.04024
ENSMUSG00000043991	0.333333	5.74359	11.7179	5.74359	11.7179	2.04018
ENSMUSG00000039483	2.53846	9.84615	20.0769	3.87879	7.90909	2.03906
ENSMUSG00000027338	0.769231	2.1282	4.33333	2.1282	4.33333	2.03614
ENSMUSG00000027472	2.5641	7.23077	14.7179	2.82	5.74	2.03546
ENSMUSG00000041859	1.74359	9.51282	19.359	5.45588	11.1029	2.03504
ENSMUSG00000084799	0.846154	5.30769	10.7949	5.30769	10.7949	2.03382
ENSMUSG00000030609	1.81579	21.8158	44.3421	12.0145	24.4203	2.03257
ENSMUSG00000051444	1.02632	3.26316	6.63158	3.17949	6.46154	2.03226
ENSMUSG00000019804	2.34211	7.5	15.2368	3.20225	6.50562	2.03158
ENSMUSG00000071337	2.79487	12.6154	25.6154	4.51376	9.16514	2.03049
ENSMUSG00000033411	1.33333	8.48718	17.2308	6.36539	12.9231	2.03021
ENSMUSG00000024073	3.35897	11.1795	22.6923	3.32824	6.75573	2.02982
ENSMUSG00000046691	2.34211	11.5263	23.3947	4.92135	9.98877	2.02968
ENSMUSG00000001036	1.51282	6.15385	12.4872	4.0678	8.25423	2.02917
ENSMUSG00000039481	1.42105	4.65789	9.44737	3.27778	6.64815	2.02825
ENSMUSG00000089704	3.05263	11.2368	22.7895	3.68103	7.46552	2.0281
ENSMUSG00000043445	2.39474	6.76316	13.7105	2.82418	5.72527	2.02724
ENSMUSG00000031256	1.48718	5.05128	10.2308	3.39655	6.87931	2.02538
ENSMUSG00000030647	2.64103	7.20513	14.5897	2.72815	5.52427	2.02491
ENSMUSG00000045576	3.86842	17.7368	35.8947	4.58503	9.27891	2.02374
ENSMUSG00000062382	3.18421	8.97368	18.1579	2.81818	5.70248	2.02346
ENSMUSG00000031822	1.64103	5.69231	11.5128	3.46875	7.01562	2.02252
ENSMUSG00000021111	0.657895	8.44737	17.0789	8.44737	17.0789	2.02181
ENSMUSG00000045391	1.21053	12.0789	24.4211	9.97826	20.1739	2.02179
ENSMUSG00000035356	1.55263	6.42105	12.9737	4.13559	8.35593	2.02049
ENSMUSG00000021033	3.55263	8	16.1316	2.25185	4.54074	2.01645
ENSMUSG00000051817	1.8718	4.74359	9.5641	2.53425	5.10959	2.01622
ENSMUSG00000045095	2.15385	4.82051	9.71795	2.2381	4.51191	2.01596
ENSMUSG00000042447	1.63158	5.15789	10.3947	3.16129	6.37097	2.01531
ENSMUSG00000029616	1.76923	11.9744	24.1282	6.76812	13.6377	2.01499
ENSMUSG00000058779	4.10256	19.5385	39.359	4.7625	9.59375	2.01444
ENSMUSG00000055024	0.921053	8.07895	16.2632	8.07895	16.2632	2.01303
ENSMUSG00000040952	2.48718	31.5385	63.4872	12.6804	25.5258	2.01301
ENSMUSG00000041477	0.894737	6.07895	12.2368	6.07895	12.2368	2.01299
ENSMUSG00000051403	3	6.07895	12.2368	2.02632	4.07895	2.01299
ENSMUSG00000042079	3.10526	23.9737	48.2368	7.72034	15.5339	2.01207
ENSMUSG00000090553	2.05263	13.1316	26.4211	6.39743	12.8718	2.01202
ENSMUSG00000024758	2.02632	9.18421	18.4737	4.53247	9.11688	2.01146
ENSMUSG00000075576	2.07895	4.81579	9.68421	2.31646	4.65823	2.01093
ENSMUSG00000021413	2.31579	7.26316	14.6053	3.13636	6.30682	2.01087
ENSMUSG00000039770	0.921053	2.52632	5.07895	2.52632	5.07895	2.01042
ENSMUSG00000020572	1.05263	3.28947	6.60526	3.125	6.275	2.008
ENSMUSG00000018209	3.15385	9.69231	19.4615	3.07317	6.17073	2.00794
ENSMUSG00000085309	2.20513	7.12821	14.3077	3.23256	6.48837	2.00719
ENSMUSG00000029036	3.64103	11.4359	22.9487	3.14084	6.30282	2.00673
ENSMUSG00000076051	1.25641	23.5385	47.2308	18.7347	37.5918	2.00654
ENSMUSG00000044997	1.89474	13.5526	27.1842	7.15278	14.3472	2.00583
ENSMUSG00000037885	1.64103	9.17949	18.4103	5.59375	11.2187	2.00559
ENSMUSG00000031851	1.78947	5.44737	10.9211	3.04412	6.10294	2.00483
ENSMUSG00000034158	2.10256	5.64103	11.3077	2.68293	5.37805	2.00455
ENSMUSG00000079445	4.55263	10.9211	21.8684	2.39884	4.80347	2.00241
ENSMUSG00000029430	0.921053	15.1579	30.3421	15.1579	30.3421	2.00174
ENSMUSG00000073519	0.289474	4.02632	8.05263	4.02632	8.05263	2
ENSMUSG00000040918	1.97368	6.76316	13.5263	3.42667	6.85333	2
ENSMUSG00000030105	1.79487	6.05128	12.1026	3.37143	6.74286	2
ENSMUSG00000022947	1.57895	4.76316	9.52632	3.01667	6.03333	2
ENSMUSG00000027655	2.26316	6.47368	12.9474	2.86046	5.72093	2
ENSMUSG00000037674	0.923077	2.76923	5.53846	2.76923	5.53846	2
ENSMUSG00000038384	0.842105	2.73684	5.47368	2.73684	5.47368	2
ENSMUSG00000060279	1.92105	4.60526	9.21053	2.39726	4.79452	2
ENSMUSG00000024978	1.07692	4.69231	9.38462	4.35714	8.71429	2
ENSMUSG00000073236	1.79487	12	23.9744	6.68571	13.3571	1.99786
ENSMUSG00000028436	3.94872	8.5641	17.1026	2.16883	4.33117	1.99701
ENSMUSG00000004897	2.10526	7.81579	15.6053	3.7125	7.4125	1.99663
ENSMUSG00000024665	1.68421	8.23684	16.4211	4.89062	9.75	1.99361
ENSMUSG00000027593	1.28947	8	15.9474	6.20408	12.3673	1.99342
ENSMUSG00000029684	1.89474	7.78947	15.5263	4.11111	8.19444	1.99324
ENSMUSG00000072680	0.684211	3.84211	7.65789	3.84211	7.65789	1.99315
ENSMUSG00000087288	2.17949	13.4615	26.8205	6.17647	12.3059	1.99238
ENSMUSG00000028212	2.65789	6.15789	12.2632	2.31683	4.61386	1.99145
ENSMUSG00000057469	1.33333	2.8718	5.71795	2.15385	4.28846	1.99107
ENSMUSG00000026014	1.78947	5.57895	11.1053	3.11765	6.20588	1.99057
ENSMUSG00000024597	1.07692	2.71795	5.41026	2.52381	5.02381	1.99057
ENSMUSG00000029086	0.578947	2.76316	5.5	2.76316	5.5	1.99048
ENSMUSG00000071708	1.02564	2.17949	4.33333	2.125	4.225	1.98824
ENSMUSG00000021929	1.30769	5.41026	10.7436	4.13726	8.21569	1.98578
ENSMUSG00000000838	0.820513	3.4359	6.82051	3.4359	6.82051	1.98507
ENSMUSG00000028413	0.794872	5.10256	10.1282	5.10256	10.1282	1.98492
ENSMUSG00000064037	2.71053	8.57895	17.0263	3.16505	6.28155	1.98466
ENSMUSG00000029404	1.25641	6.58974	13.0769	5.2449	10.4082	1.98444
ENSMUSG00000022551	2.30769	10.6923	21.2051	4.63333	9.18889	1.98321
ENSMUSG00000031139	1.31579	3.13158	6.21053	2.38	4.72	1.98319
ENSMUSG00000037257	1.71053	6	11.8947	3.50769	6.95385	1.98246
ENSMUSG00000059518	1.82051	8.69231	17.2308	4.77465	9.46479	1.9823
ENSMUSG00000040350	2.74359	8.79487	17.4103	3.20561	6.34579	1.97959
ENSMUSG00000078879	0	3.76923	7.46154	3.76923	7.46154	1.97959
ENSMUSG00000028982	1.78947	3.84211	7.60526	2.14706	4.25	1.97945
ENSMUSG00000041134	1.07692	2.4359	4.82051	2.2619	4.47619	1.97895
ENSMUSG00000070462	3.07895	8.71053	17.2368	2.82906	5.59829	1.97885
ENSMUSG00000025758	2	10.6842	21.1316	5.34211	10.5658	1.97783
ENSMUSG00000032481	2.65789	13.3947	26.4474	5.0396	9.95049	1.97446
ENSMUSG00000039967	2.69231	9.66667	19.0769	3.59048	7.08571	1.97347
ENSMUSG00000035772	3.5	11.7895	23.2632	3.36842	6.64662	1.97321
ENSMUSG00000029922	2.69231	17.7179	34.9231	6.58095	12.9714	1.97106
ENSMUSG00000001435	2.57895	9.65789	19.0263	3.7449	7.37755	1.97003
ENSMUSG00000027799	0.897436	2.46154	4.84615	2.46154	4.84615	1.96875
ENSMUSG00000044098	2.26316	9.05263	17.8158	4	7.87209	1.96802
ENSMUSG00000070709	1.5	4.05263	7.97368	2.70175	5.31579	1.96753
ENSMUSG00000024735	2.4359	12.3846	24.359	5.08421	10	1.96687
ENSMUSG00000078515	1.81579	4.65789	9.15789	2.56522	5.04348	1.9661
ENSMUSG00000032598	2.48718	5.17949	10.1795	2.08247	4.09278	1.96535
ENSMUSG00000024527	1.51282	7.12821	14	4.71186	9.25423	1.96403
ENSMUSG00000020571	1.76923	7	13.7436	3.95652	7.76812	1.96337
ENSMUSG00000057497	1.63158	11.3158	22.2105	6.93548	13.6129	1.96279
ENSMUSG00000037242	1.94737	5.52632	10.8421	2.83784	5.56757	1.9619
ENSMUSG00000006699	0.842105	7.52632	14.7632	7.52632	14.7632	1.96154
ENSMUSG00000078931	2.60526	16.8158	32.9737	6.45455	12.6566	1.96088
ENSMUSG00000026558	1.64103	8.48718	16.641	5.17187	10.1406	1.96073
ENSMUSG00000037656	1.97368	4	7.84211	2.02667	3.97333	1.96053
ENSMUSG00000022203	2.64103	5.79487	11.359	2.19417	4.30097	1.96018
ENSMUSG00000053253	1.25641	3	5.87179	2.38776	4.67347	1.95726
ENSMUSG00000026192	2.02632	10.2105	19.9737	5.03896	9.85714	1.95619
ENSMUSG00000047044	2.57895	8.97368	17.5526	3.47959	6.80612	1.95601
ENSMUSG00000086680	3.28205	7.53846	14.7436	2.29688	4.49219	1.95578
ENSMUSG00000022246	1.78947	4.71053	9.21053	2.63235	5.14706	1.95531
ENSMUSG00000040693	2.05263	5.86842	11.4737	2.85897	5.58974	1.95516
ENSMUSG00000032051	1	4.97368	9.71053	4.97368	9.71053	1.95238
ENSMUSG00000048248	2.35897	6.92308	13.5128	2.93478	5.72826	1.95185
ENSMUSG00000029913	2.18421	9.18421	17.9211	4.20482	8.20482	1.95129
ENSMUSG00000020547	1.10526	11.2632	21.9737	10.1905	19.881	1.95093
ENSMUSG00000025407	1.5641	6.10256	11.8974	3.90164	7.60656	1.94958
ENSMUSG00000024006	3.1282	10.8718	21.1795	3.47541	6.77049	1.94811
ENSMUSG00000028550	1.44737	3.5	6.81579	2.41818	4.70909	1.94737
ENSMUSG00000037636	0.384615	2.8718	5.58974	2.8718	5.58974	1.94643
ENSMUSG00000040661	1.61539	5.20513	10.1282	3.22222	6.26984	1.94581
ENSMUSG00000046201	1.58974	10.8462	21.1026	6.82258	13.2742	1.94563
ENSMUSG00000049225	0.473684	2.89474	5.63158	2.89474	5.63158	1.94545
ENSMUSG00000029014	1.65789	7.71053	15	4.65079	9.04762	1.94539
ENSMUSG00000087574	1.42105	6.15789	11.9737	4.33333	8.42592	1.94444
ENSMUSG00000037400	0.447368	2.81579	5.47368	2.81579	5.47368	1.94393
ENSMUSG00000047714	2.38462	8.64103	16.7949	3.62366	7.04301	1.94362
ENSMUSG00000061833	1.26316	2.78947	5.42105	2.20833	4.29167	1.9434
ENSMUSG00000031791	0.842105	4.15789	8.07895	4.15789	8.07895	1.94304
ENSMUSG00000041629	2.4359	9.8718	19.1795	4.05263	7.87369	1.94286
ENSMUSG00000054079	3.17949	16.4103	31.8718	5.16129	10.0242	1.94219
ENSMUSG00000038773	1.15789	4.76316	9.23684	4.11364	7.97727	1.93923
ENSMUSG00000045078	1.86842	3.84211	7.44737	2.05634	3.98592	1.93836
ENSMUSG00000030127	2.21053	19.7895	38.3421	8.95238	17.3452	1.9375
ENSMUSG00000074476	2.68421	8.23684	15.9474	3.06863	5.94118	1.9361
ENSMUSG00000027404	2	13.8205	26.7436	6.91026	13.3718	1.93506
ENSMUSG00000030117	2.69231	20.5897	39.8205	7.64762	14.7905	1.934
ENSMUSG00000027475	2.61538	5.74359	11.1026	2.19608	4.2451	1.93304
ENSMUSG00000026229	2.46154	8.41026	16.2564	3.41667	6.60417	1.93293
ENSMUSG00000016253	1.52632	6.52632	12.6053	4.27586	8.25862	1.93145
ENSMUSG00000027573	2.10526	19.8947	38.4211	9.45	18.25	1.93122
ENSMUSG00000027845	1.68421	5.31579	10.2632	3.15625	6.09375	1.93069
ENSMUSG00000036501	3.5641	9.07692	17.5128	2.54676	4.91367	1.92938
ENSMUSG00000056076	4.13158	16	30.8684	3.87261	7.47134	1.92928
ENSMUSG00000025264	2.02632	8.44737	16.2895	4.16883	8.03896	1.92835
ENSMUSG00000040667	2.44737	14.5	27.9474	5.92473	11.4194	1.9274
ENSMUSG00000028822	2.58974	5.58974	10.7692	2.15842	4.15842	1.92661
ENSMUSG00000069565	0.394737	7.86842	15.1579	7.86842	15.1579	1.92642
ENSMUSG00000002250	1.10526	2.78947	5.36842	2.52381	4.85714	1.92453
ENSMUSG00000033478	0.868421	3.81579	7.34211	3.81579	7.34211	1.92414
ENSMUSG00000088373	0.868421	3.78947	7.28947	3.78947	7.28947	1.92361
ENSMUSG00000032123	1.69231	8.66667	16.6667	5.12121	9.84848	1.92308
ENSMUSG00000071103	0.868421	3.05263	5.86842	3.05263	5.86842	1.92241
ENSMUSG00000021990	1.53846	3.61538	6.94872	2.35	4.51667	1.92199
ENSMUSG00000045659	1.36842	8.07895	15.5263	5.90385	11.3462	1.92182
ENSMUSG00000055839	2.46154	9.07692	17.4359	3.6875	7.08333	1.9209
ENSMUSG00000092000	2.89744	6.10256	11.7179	2.10619	4.04425	1.92017
ENSMUSG00000059878	1.97436	4.12821	7.92308	2.09091	4.01299	1.91925
ENSMUSG00000005674	1.8718	6.66667	12.7949	3.56164	6.83562	1.91923
ENSMUSG00000016940	1.65789	3.89474	7.47368	2.34921	4.50794	1.91892
ENSMUSG00000044820	2.84211	9.36842	17.9737	3.2963	6.32407	1.91854
ENSMUSG00000074807	0.789474	14.4737	27.7632	14.4737	27.7632	1.91818
ENSMUSG00000089911	2.81579	11.8947	22.8158	4.2243	8.1028	1.91814
ENSMUSG00000039834	2.57895	14.1053	27.0526	5.46939	10.4898	1.91791
ENSMUSG00000081422	0.105263	2.23684	4.28947	2.23684	4.28947	1.91765
ENSMUSG00000028322	0.815789	3.18421	6.10526	3.18421	6.10526	1.91736
ENSMUSG00000032621	3.10256	10.8462	20.7949	3.49587	6.70248	1.91726
ENSMUSG00000024530	2.76316	6	11.5	2.17143	4.1619	1.91667
ENSMUSG00000009863	2.47368	7.23684	13.8684	2.92553	5.60638	1.91636
ENSMUSG00000054414	0.487179	4.84615	9.28205	4.84615	9.28205	1.91534
ENSMUSG00000073752	1.73684	4.89474	9.36842	2.81818	5.39394	1.91398
ENSMUSG00000035000	1.73684	3.97368	7.60526	2.28788	4.37879	1.91391
ENSMUSG00000020850	3.94737	12.8421	24.5526	3.25333	6.22	1.91189
ENSMUSG00000061186	1.15385	2.61538	5	2.26667	4.33333	1.91176
ENSMUSG00000061650	2.48718	5.97436	11.4103	2.40206	4.58763	1.90987
ENSMUSG00000021559	1.46154	3.41026	6.51282	2.33333	4.45614	1.90977
ENSMUSG00000079037	0.763158	2.28947	4.36842	2.28947	4.36842	1.90805
ENSMUSG00000025872	3.55263	8	15.2632	2.25185	4.2963	1.90789
ENSMUSG00000026277	2.64103	7.15385	13.641	2.70874	5.16505	1.90681
ENSMUSG00000059713	2	4.10256	7.82051	2.05128	3.91026	1.90625
ENSMUSG00000078451	0.973684	2.52632	4.81579	2.52632	4.81579	1.90625
ENSMUSG00000006418	2.30769	8.74359	16.6667	3.78889	7.22222	1.90616
ENSMUSG00000041846	1.47368	18.7105	35.6579	12.6964	24.1964	1.90577
ENSMUSG00000047368	1.60526	3.34211	6.36842	2.08197	3.96721	1.90551
ENSMUSG00000024750	1.34211	4.44737	8.47368	3.31373	6.31373	1.90533
ENSMUSG00000085212	0.564103	7.4359	14.1538	7.4359	14.1538	1.90345
ENSMUSG00000052563	1.81579	8.31579	15.8158	4.57971	8.71015	1.9019
ENSMUSG00000079426	5.42105	13.0526	24.8158	2.40777	4.57767	1.90121
ENSMUSG00000047749	1.71795	5.66667	10.7692	3.29851	6.26866	1.90045
ENSMUSG00000021678	0.842105	5.76316	10.9474	5.76316	10.9474	1.89954
ENSMUSG00000028034	3.34211	20.4211	38.7632	6.11024	11.5984	1.8982
ENSMUSG00000031073	2.17949	5.28205	10.0256	2.42353	4.6	1.89806
ENSMUSG00000011096	2.25641	17.5897	33.3846	7.79546	14.7955	1.89796
ENSMUSG00000006585	5.05128	22.1026	41.9487	4.37563	8.30457	1.89791
ENSMUSG00000040268	1.73684	5.60526	10.6316	3.22727	6.12121	1.89671
ENSMUSG00000026499	2.28205	4.92308	9.33333	2.1573	4.08989	1.89583
ENSMUSG00000022476	2.48718	7.82051	14.8205	3.14433	5.95876	1.89508
ENSMUSG00000021733	1.33333	4.64103	8.79487	3.48077	6.59616	1.89503
ENSMUSG00000021133	2.18421	9.26316	17.5526	4.24096	8.03614	1.89489
ENSMUSG00000007656	1.44737	9.34211	17.6579	6.45455	12.2	1.89014
ENSMUSG00000047604	1.61539	3.48718	6.58974	2.15873	4.07936	1.88971
ENSMUSG00000087023	1.64103	4.41026	8.33333	2.6875	5.07812	1.88953
ENSMUSG00000088529	1.97368	16.1316	30.4737	8.17333	15.44	1.88907
ENSMUSG00000074227	1.92105	13.7368	25.9474	7.15068	13.5068	1.88889
ENSMUSG00000020868	0.692308	4.61538	8.71795	4.61538	8.71795	1.88889
ENSMUSG00000075334	0.923077	2.28205	4.30769	2.28205	4.30769	1.88764
ENSMUSG00000014426	2.47368	6.02632	11.3684	2.43617	4.59575	1.88646
ENSMUSG00000041264	2.61538	18.641	35.1538	7.12745	13.4412	1.88583
ENSMUSG00000090757	1.78947	3.89474	7.34211	2.17647	4.10294	1.88513
ENSMUSG00000062373	0.717949	2.23077	4.20513	2.23077	4.20513	1.88506
ENSMUSG00000006676	1.92105	8.92105	16.8158	4.64383	8.75342	1.88496
ENSMUSG00000020211	0.289474	19.5526	36.8421	19.5526	36.8421	1.88425
ENSMUSG00000024974	3.13158	7.65789	14.4211	2.44538	4.60504	1.88316
ENSMUSG00000084765	0.846154	2.41026	4.53846	2.41026	4.53846	1.88298
ENSMUSG00000034640	1.68421	7.42105	13.9737	4.40625	8.29687	1.88298
ENSMUSG00000066357	2	6.28947	11.8421	3.14474	5.92105	1.88285
ENSMUSG00000026278	1.38461	3.69231	6.94872	2.66667	5.01852	1.88194
ENSMUSG00000003848	1.35897	13.6154	25.6154	10.0189	18.8491	1.88136
ENSMUSG00000029227	2.89474	9.52632	17.9211	3.29091	6.19091	1.88122
ENSMUSG00000064450	2.86842	22.1842	41.7105	7.73395	14.5413	1.88019
ENSMUSG00000042308	1.07895	7.23684	13.6053	6.70732	12.6098	1.88
ENSMUSG00000040481	1.02564	3.82051	7.17949	3.725	7	1.87919
ENSMUSG00000036810	1.71053	5.21053	9.78947	3.04615	5.72308	1.87879
ENSMUSG00000019814	1.07692	8.4359	15.8462	7.83333	14.7143	1.87842
ENSMUSG00000027239	2.64103	6.94872	13.0513	2.63107	4.94175	1.87823
ENSMUSG00000031534	1.39474	5.60526	10.5263	4.01887	7.54717	1.87793
ENSMUSG00000060216	2.68421	5.60526	10.5263	2.08823	3.92157	1.87793
ENSMUSG00000003062	3.61538	7.74359	14.5385	2.14184	4.02128	1.87748
ENSMUSG00000071072	1.82051	21.641	40.6154	11.8873	22.3099	1.87678
ENSMUSG00000020308	1.66667	12.6923	23.7949	7.61538	14.2769	1.87475
ENSMUSG00000019432	4.69231	21.4872	40.2564	4.57923	8.57923	1.87351
ENSMUSG00000018405	3.79487	12.9487	24.2564	3.41216	6.39189	1.87327
ENSMUSG00000063550	2.57895	9.52632	17.8421	3.69388	6.91837	1.87293
ENSMUSG00000052673	2.28947	9.78947	18.3158	4.27586	8	1.87097
ENSMUSG00000022554	3.02564	11.6154	21.7179	3.83898	7.17797	1.86976
ENSMUSG00000047879	1.53846	8.15385	15.2308	5.3	9.9	1.86792
ENSMUSG00000027071	3	8.76316	16.3684	2.92105	5.45614	1.86787
ENSMUSG00000031310	0.948718	4.25641	7.94872	4.25641	7.94872	1.86747
ENSMUSG00000037993	4.05128	8.51282	15.8974	2.10127	3.92405	1.86747
ENSMUSG00000043155	2.65789	5.52632	10.3158	2.07921	3.88119	1.86667
ENSMUSG00000019943	0.973684	2.73684	5.10526	2.73684	5.10526	1.86538
ENSMUSG00000008859	2.5	7.94737	14.8158	3.17895	5.92632	1.86424
ENSMUSG00000035215	3.84211	12.1316	22.6053	3.15753	5.88356	1.86334
ENSMUSG00000035770	2.78947	6.34211	11.8158	2.27358	4.23585	1.86307
ENSMUSG00000034321	1.33333	12.5128	23.3077	9.38462	17.4808	1.8627
ENSMUSG00000037772	1.10526	3.05263	5.68421	2.76191	5.14286	1.86207
ENSMUSG00000026034	2.02632	19.3684	36.0526	9.55844	17.7922	1.86141
ENSMUSG00000026078	2.39474	7.21053	13.4211	3.01099	5.6044	1.86131
ENSMUSG00000029326	2.17949	11	20.4615	5.04706	9.38824	1.86014
ENSMUSG00000079259	1.10526	18.0263	33.5263	16.3095	30.3333	1.85985
ENSMUSG00000032786	1.94872	6.92308	12.8718	3.55263	6.60526	1.85926
ENSMUSG00000024742	3.38462	10.5385	19.5897	3.11364	5.78788	1.85888
ENSMUSG00000091753	4.15385	15.8974	29.5385	3.82716	7.11111	1.85806
ENSMUSG00000024387	2.76316	8.63158	16.0263	3.12381	5.8	1.85671
ENSMUSG00000049882	3.47368	9.52632	17.6842	2.74242	5.09091	1.85635
ENSMUSG00000048022	0.871795	2.10256	3.89744	2.10256	3.89744	1.85366
ENSMUSG00000091845	2.33333	4.69231	8.69231	2.01099	3.72528	1.85246
ENSMUSG00000021607	2.23684	13.5263	25.0526	6.04706	11.2	1.85214
ENSMUSG00000039361	2.02564	7.10256	13.1538	3.50633	6.49367	1.85199
ENSMUSG00000021066	2.05263	5.84211	10.8158	2.84615	5.26923	1.85135
ENSMUSG00000085642	0.923077	7.41026	13.7179	7.41026	13.7179	1.85121
ENSMUSG00000031681	1.71795	4.61538	8.53846	2.68657	4.97015	1.85
ENSMUSG00000019988	1.5641	3.89744	7.20513	2.4918	4.60656	1.84868
ENSMUSG00000036391	1.81579	7.60526	14.0526	4.18841	7.73913	1.84775
ENSMUSG00000016554	2.47368	16.1053	29.7368	6.51064	12.0213	1.84641
ENSMUSG00000036990	1.74359	10.5128	19.4103	6.02941	11.1324	1.84634
ENSMUSG00000025964	1.84211	6.84211	12.6316	3.71429	6.85714	1.84615
ENSMUSG00000041130	1.31579	8.68421	16.0263	6.6	12.18	1.84545
ENSMUSG00000074656	3.1282	20.3077	37.4615	6.4918	11.9754	1.8447
ENSMUSG00000073838	4	9.07692	16.7436	2.26923	4.1859	1.84463
ENSMUSG00000038366	3.28947	14.3421	26.4474	4.36	8.04	1.84404
ENSMUSG00000027900	2.48718	7.35897	13.5641	2.95876	5.45361	1.84321
ENSMUSG00000002083	2.02632	9.63158	17.7368	4.75325	8.75325	1.84153
ENSMUSG00000036473	2.97368	6.23684	11.4737	2.09735	3.85841	1.83966
ENSMUSG00000041765	2.20513	9.10256	16.7436	4.12791	7.59302	1.83944
ENSMUSG00000056367	2.44737	5.86842	10.7895	2.39785	4.4086	1.83857
ENSMUSG00000055632	1.58974	5.87179	10.7949	3.69355	6.79032	1.83843
ENSMUSG00000044026	1.1282	2.69231	4.94872	2.38636	4.38636	1.8381
ENSMUSG00000067860	1.31579	13.4737	24.7632	10.24	18.82	1.83789
ENSMUSG00000063320	2.07895	6.42105	11.7895	3.08861	5.67089	1.83607
ENSMUSG00000027940	2.36842	16.5	30.2895	6.96667	12.7889	1.83573
ENSMUSG00000041471	2.02632	8.31579	15.2632	4.1039	7.53247	1.83544
ENSMUSG00000057388	3.42105	14.0526	25.7895	4.10769	7.53846	1.83521
ENSMUSG00000075514	2.63158	10.5263	19.3158	4	7.34	1.835
ENSMUSG00000042410	2.69231	5.58974	10.2564	2.07619	3.80952	1.83486
ENSMUSG00000021189	0.923077	6.79487	12.4615	6.79487	12.4615	1.83396
ENSMUSG00000029777	2.46154	8.15385	14.9487	3.3125	6.07292	1.83333
ENSMUSG00000070871	0.789474	3	5.5	3	5.5	1.83333
ENSMUSG00000003604	1	2.5	4.57895	2.5	4.57895	1.83158
ENSMUSG00000040822	1.07895	8.89474	16.2895	8.24391	15.0976	1.83136
ENSMUSG00000024007	3.1282	15.3333	28.0769	4.90164	8.97541	1.8311
ENSMUSG00000037148	0.921053	3.26316	5.97368	3.26316	5.97368	1.83065
ENSMUSG00000078941	2.10526	9.31579	17.0526	4.425	8.1	1.83051
ENSMUSG00000001054	2.34211	10.3947	19.0263	4.4382	8.1236	1.83038
ENSMUSG00000017754	3.10526	8.05263	14.7368	2.59322	4.74576	1.83007
ENSMUSG00000064308	1.84615	13.1026	23.9744	7.09722	12.9861	1.82975
ENSMUSG00000037526	1.97368	6.13158	11.2105	3.10667	5.68	1.82833
ENSMUSG00000002981	2.38462	7.87179	14.3846	3.30108	6.03226	1.82736
ENSMUSG00000070713	1.05128	2.79487	5.10256	2.65854	4.85366	1.82569
ENSMUSG00000044991	0.282051	3.07692	5.61538	3.07692	5.61538	1.825
ENSMUSG00000042854	1.92105	7.21053	13.1579	3.75342	6.84931	1.82482
ENSMUSG00000027298	1.1282	2.48718	4.53846	2.20455	4.02273	1.82474
ENSMUSG00000078440	2.79487	17.4103	31.7436	6.22936	11.3578	1.82327
ENSMUSG00000022940	1.34211	4.31579	7.86842	3.21569	5.86275	1.82317
ENSMUSG00000032633	2.63158	7.86842	14.3421	2.99	5.45	1.82274
ENSMUSG00000036777	3.28947	16.3158	29.7368	4.96	9.04	1.82258
ENSMUSG00000014907	1.15789	9.76316	17.7895	8.43182	15.3636	1.8221
ENSMUSG00000046792	1.97368	5.89474	10.7368	2.98667	5.44	1.82143
ENSMUSG00000030823	1.65789	7.86842	14.3158	4.74603	8.63492	1.8194
ENSMUSG00000019261	1.51282	8.23077	14.9744	5.44068	9.8983	1.81931
ENSMUSG00000084111	1.30769	4.82051	8.76923	3.68628	6.70588	1.81915
ENSMUSG00000082465	0.736842	2.31579	4.21053	2.31579	4.21053	1.81818
ENSMUSG00000063480	2.97436	19.7436	35.8974	6.63793	12.069	1.81818
ENSMUSG00000006471	2.94737	10.9737	19.9474	3.72321	6.76786	1.81775
ENSMUSG00000073155	3.57895	9.07895	16.5	2.53676	4.61029	1.81739
ENSMUSG00000052833	1.65789	15.2632	27.7368	9.20635	16.7302	1.81724
ENSMUSG00000043262	1.71795	5.17949	9.41026	3.01492	5.47761	1.81683
ENSMUSG00000027562	2.07895	5.86842	10.6579	2.82279	5.12658	1.81614
ENSMUSG00000066037	3.44737	9.26316	16.8158	2.68702	4.87786	1.81534
ENSMUSG00000025371	0.657895	5.55263	10.0789	5.55263	10.0789	1.81517
ENSMUSG00000040123	0.842105	2.84211	5.15789	2.84211	5.15789	1.81482
ENSMUSG00000036275	2.51282	13.9744	25.359	5.56122	10.0918	1.81468
ENSMUSG00000054044	1.66667	6.07692	11.0256	3.64615	6.61538	1.81435
ENSMUSG00000030291	1.15789	2.39474	4.34211	2.06818	3.75	1.81319
ENSMUSG00000047710	2.52632	8.28947	15.0263	3.28125	5.94792	1.8127
ENSMUSG00000038497	2.18421	6.73684	12.2105	3.08434	5.59036	1.8125
ENSMUSG00000066877	1.60526	3.63158	6.57895	2.2623	4.09836	1.81159
ENSMUSG00000032393	1.53846	7.17949	13	4.66667	8.45	1.81071
ENSMUSG00000025785	1.61539	12.1282	21.9487	7.50793	13.5873	1.80973
ENSMUSG00000023942	3.23684	13.7632	24.8947	4.25203	7.69106	1.8088
ENSMUSG00000036980	1.89474	12.2368	22.1316	6.45833	11.6806	1.8086
ENSMUSG00000015942	3.10526	19.6316	35.5	6.32203	11.4322	1.80831
ENSMUSG00000025925	3.63158	17.2895	31.2632	4.76087	8.6087	1.80822
ENSMUSG00000022507	1.46154	8.66667	15.6667	5.92983	10.7193	1.80769
ENSMUSG00000043940	1.97436	4.79487	8.66667	2.42857	4.38961	1.80749
ENSMUSG00000024160	1.51282	5.97436	10.7949	3.94915	7.13559	1.80687
ENSMUSG00000001473	1.66667	7.79487	14.0769	4.67692	8.44615	1.80592
ENSMUSG00000029452	1.1282	6.20513	11.2051	5.5	9.93182	1.80579
ENSMUSG00000006169	1.07692	3.82051	6.89744	3.54762	6.40476	1.80537
ENSMUSG00000039917	2.92308	10.641	19.2051	3.64035	6.57018	1.80482
ENSMUSG00000037075	1.52632	4.97368	8.97368	3.25862	5.87931	1.80423
ENSMUSG00000034075	1.79487	6.76923	12.2051	3.77143	6.8	1.80303
ENSMUSG00000078713	2.1282	15.5897	28.1026	7.3253	13.2048	1.80263
ENSMUSG00000087679	3.1282	8.17949	14.7436	2.61475	4.71312	1.80251
ENSMUSG00000024785	3.31579	10.7895	19.4474	3.25397	5.86508	1.80244
ENSMUSG00000033557	1.15385	2.33333	4.20513	2.02222	3.64444	1.8022
ENSMUSG00000061468	1.07895	2.39474	4.31579	2.21951	4	1.8022
ENSMUSG00000030603	2.89744	10.5641	19.0256	3.64602	6.56637	1.80097
ENSMUSG00000060733	1.18421	6.05263	10.8947	5.11111	9.2	1.8
ENSMUSG00000029063	2.05263	11.5526	20.7895	5.6282	10.1282	1.79954
ENSMUSG00000050199	2.26316	9.42105	16.9474	4.16279	7.48837	1.79888
ENSMUSG00000029238	0.684211	4.05263	7.28947	4.05263	7.28947	1.7987
ENSMUSG00000079557	2.28947	5.44737	9.78947	2.37931	4.27586	1.7971
ENSMUSG00000034731	2.31579	5.44737	9.78947	2.35227	4.22727	1.7971
ENSMUSG00000031916	2.94872	12.6923	22.7949	4.30435	7.73043	1.79596
ENSMUSG00000090221	1.07692	4.38462	7.87179	4.07143	7.30952	1.79532
ENSMUSG00000042087	1.86842	24.8684	44.6316	13.3099	23.8873	1.79471
ENSMUSG00000026922	2.21053	8.78947	15.7632	3.97619	7.13095	1.79341
ENSMUSG00000033502	1.15385	2.84615	5.10256	2.46667	4.42222	1.79279
ENSMUSG00000001785	1.61539	7.64103	13.6923	4.73016	8.47619	1.79195
ENSMUSG00000032184	2.5	5.18421	9.28947	2.07368	3.71579	1.79188
ENSMUSG00000004100	4.39474	26.7105	47.8421	6.07784	10.8862	1.79113
ENSMUSG00000032374	2.26316	7.05263	12.6316	3.11628	5.5814	1.79104
ENSMUSG00000004446	2.5	7.55263	13.5263	3.02105	5.41053	1.79094
ENSMUSG00000023972	2.20513	6.61538	11.8462	3	5.37209	1.7907
ENSMUSG00000041453	1.8718	31.7179	56.7949	16.9452	30.3425	1.79062
ENSMUSG00000030888	0.815789	7.26316	13	7.26316	13	1.78986
ENSMUSG00000087190	1.46154	5.97436	10.6923	4.08772	7.31579	1.7897
ENSMUSG00000027803	1.76316	4.5	8.05263	2.55224	4.56716	1.78947
ENSMUSG00000030871	3.78947	14.5	25.9474	3.82639	6.84722	1.78947
ENSMUSG00000047238	0.5	5	8.94737	5	8.94737	1.78947
ENSMUSG00000028101	1.13158	4.36842	7.81579	3.86046	6.90698	1.78916
ENSMUSG00000022074	0.578947	4.10526	7.34211	4.10526	7.34211	1.78846
ENSMUSG00000007036	1.21053	4.97368	8.89474	4.1087	7.34783	1.78836
ENSMUSG00000049971	0.842105	3.60526	6.44737	3.60526	6.44737	1.78832
ENSMUSG00000044149	1.02632	2.23684	4	2.17949	3.89744	1.78824
ENSMUSG00000031631	0.948718	10.3846	18.5641	10.3846	18.5641	1.78765
ENSMUSG00000078878	1.44737	5.44737	9.73684	3.76364	6.72727	1.78744
ENSMUSG00000026927	1.15789	3.44737	6.15789	2.97727	5.31818	1.78626
ENSMUSG00000048406	2.28947	15	26.7895	6.55172	11.7011	1.78596
ENSMUSG00000053801	3.38462	12.2051	21.7949	3.60606	6.43939	1.78571
ENSMUSG00000031913	2.47368	5.15789	9.21053	2.08511	3.7234	1.78571
ENSMUSG00000001524	0.564103	4.66667	8.33333	4.66667	8.33333	1.78571
ENSMUSG00000060181	2.05263	6.36842	11.3684	3.10256	5.53846	1.78512
ENSMUSG00000029320	1.17949	5.48718	9.79487	4.65217	8.30435	1.78505
ENSMUSG00000029594	3.21053	10.4474	18.6316	3.2541	5.80328	1.78338
ENSMUSG00000027905	1.8718	11.359	20.2564	6.06849	10.8219	1.7833
ENSMUSG00000029863	2.02632	7.15789	12.7632	3.53247	6.2987	1.78309
ENSMUSG00000017774	1.17949	5.66667	10.1026	4.80435	8.56522	1.78281
ENSMUSG00000039515	1.15789	4.23684	7.55263	3.65909	6.52273	1.78261
ENSMUSG00000051008	1.97436	5.30769	9.46154	2.68831	4.79221	1.78261
ENSMUSG00000073147	1.8718	29.8462	53.1795	15.9452	28.411	1.78179
ENSMUSG00000073787	1.79487	4.69231	8.35897	2.61429	4.65714	1.78142
ENSMUSG00000000088	1.89474	16.1316	28.7368	8.51389	15.1667	1.7814
ENSMUSG00000027637	2.76316	9.13158	16.2632	3.30476	5.88571	1.78098
ENSMUSG00000026219	1.23077	7.48718	13.3333	6.08333	10.8333	1.78082
ENSMUSG00000031703	2.21053	12.6053	22.4474	5.70238	10.1548	1.78079
ENSMUSG00000044339	1.13158	12.3421	21.9737	10.907	19.4186	1.78038
ENSMUSG00000028199	1.68421	6.44737	11.4737	3.82812	6.8125	1.77959
ENSMUSG00000024556	2.31579	8.81579	15.6842	3.80682	6.77273	1.7791
ENSMUSG00000028737	2.44737	6.78947	12.0789	2.77419	4.93548	1.77907
ENSMUSG00000041408	2.05128	9.51282	16.9231	4.6375	8.25	1.77898
ENSMUSG00000078881	2.15385	4.74359	8.4359	2.20238	3.91667	1.77838
ENSMUSG00000035206	3.65789	9.47368	16.8421	2.58993	4.60432	1.77778
ENSMUSG00000032171	4.17949	12.2564	21.7692	2.93252	5.20859	1.77615
ENSMUSG00000028382	1.07895	4.21053	7.47368	3.90244	6.92683	1.775
ENSMUSG00000055044	2.13158	5.13158	9.10526	2.40741	4.2716	1.77436
ENSMUSG00000091332	1.63158	7.68421	13.6316	4.70968	8.35484	1.77397
ENSMUSG00000030835	1.71053	8.23684	14.6053	4.81539	8.53846	1.77316
ENSMUSG00000059291	2.36842	20.9474	37.1316	8.84444	15.6778	1.77261
ENSMUSG00000037991	2.02564	5.38462	9.53846	2.65823	4.70886	1.77143
ENSMUSG00000027070	2.28205	8.07692	14.3077	3.53933	6.26966	1.77143
ENSMUSG00000031921	2.71795	6.48718	11.4872	2.38679	4.22641	1.77075
ENSMUSG00000033863	2.28947	15.2632	27.0263	6.66667	11.8046	1.77069
ENSMUSG00000071655	4.07692	13.641	24.1538	3.34591	5.92453	1.77068
ENSMUSG00000043257	2.69231	15.7436	27.8718	5.84762	10.3524	1.77036
ENSMUSG00000060935	3.51282	7.92308	14.0256	2.25547	3.9927	1.77023
ENSMUSG00000052102	3.46154	11.9231	21.1026	3.44444	6.0963	1.76989
ENSMUSG00000030403	2.57895	14.5	25.6579	5.62245	9.94898	1.76951
ENSMUSG00000039218	1.35897	9.10256	16.1026	6.69811	11.8491	1.76901
ENSMUSG00000005899	2.53846	6.74359	11.9231	2.65657	4.69697	1.76806
ENSMUSG00000032875	1.26316	5.10526	9.02632	4.04167	7.14583	1.76804
ENSMUSG00000042632	2.81579	13.7895	24.3684	4.8972	8.65421	1.76718
ENSMUSG00000031839	0.736842	5.76316	10.1842	5.76316	10.1842	1.76712
ENSMUSG00000020078	1.35897	3.41026	6.02564	2.50943	4.43396	1.76692
ENSMUSG00000022789	1.1282	10.4359	18.4359	9.25	16.3409	1.76658
ENSMUSG00000034773	3.44737	8.76316	15.4737	2.54199	4.48855	1.76577
ENSMUSG00000079330	2.46154	6.5641	11.5897	2.66667	4.70833	1.76562
ENSMUSG00000085233	2.18421	5.36842	9.47368	2.45783	4.33735	1.76471
ENSMUSG00000028636	3.02564	12.3077	21.7179	4.0678	7.17797	1.76458
ENSMUSG00000057134	2.48718	8.58974	15.1538	3.45361	6.09278	1.76418
ENSMUSG00000031774	2.92105	8.13158	14.3421	2.78378	4.90991	1.76375
ENSMUSG00000041920	2.61538	10.3077	18.1795	3.94118	6.95098	1.76368
ENSMUSG00000042700	1.25641	3.35897	5.92308	2.67347	4.71429	1.76336
ENSMUSG00000038762	3.34211	8	14.1053	2.3937	4.22047	1.76316
ENSMUSG00000091065	1.07895	7	12.3421	6.48781	11.439	1.76316
ENSMUSG00000020525	1.89474	8.55263	15.0789	4.51389	7.95833	1.76308
ENSMUSG00000002068	1.05263	7.63158	13.4474	7.25	12.775	1.76207
ENSMUSG00000050229	1.76316	7.18421	12.6579	4.07463	7.1791	1.7619
ENSMUSG00000025428	2.64103	19.4872	34.3333	7.37864	13	1.76184
ENSMUSG00000059305	2.89474	15.8421	27.8947	5.47273	9.63636	1.7608
ENSMUSG00000020918	1.05128	9.64103	16.9744	9.17073	16.1463	1.76064
ENSMUSG00000039086	1.61539	7.38462	13	4.57143	8.04762	1.76042
ENSMUSG00000048007	1.33333	5.12821	9.02564	3.84615	6.76923	1.76
ENSMUSG00000081406	1.48718	3.94872	6.94872	2.65517	4.67242	1.75974
ENSMUSG00000086286	0.368421	2.39474	4.21053	2.39474	4.21053	1.75824
ENSMUSG00000030539	4.10256	13.8718	24.3846	3.38125	5.94375	1.75786
ENSMUSG00000022412	3.10256	10.6923	18.7949	3.44628	6.05785	1.75779
ENSMUSG00000056216	0.641026	2.94872	5.17949	2.94872	5.17949	1.75652
ENSMUSG00000032872	1.68421	3.76316	6.60526	2.23437	3.92187	1.75524
ENSMUSG00000052040	1.15385	6.58974	11.5641	5.71111	10.0222	1.75486
ENSMUSG00000085438	2.33333	8.15385	14.3077	3.49451	6.13187	1.75472
ENSMUSG00000025825	1.25641	5	8.76923	3.97959	6.97959	1.75385
ENSMUSG00000032253	0.894737	3.28947	5.76316	3.28947	5.76316	1.752
ENSMUSG00000073643	2.1282	6.92308	12.1282	3.25301	5.6988	1.75185
ENSMUSG00000032244	1.13158	12.0789	21.1579	10.6744	18.6977	1.75163
ENSMUSG00000078887	2.18421	7.07895	12.3947	3.24096	5.6747	1.75093
ENSMUSG00000036898	2.33333	7.20513	12.6154	3.08791	5.40659	1.75089
ENSMUSG00000034157	3.23684	14.3421	25.1053	4.43089	7.7561	1.75046
ENSMUSG00000054716	1.68421	8.84211	15.4737	5.25	9.1875	1.75
ENSMUSG00000026495	2.23077	10.9744	19.2051	4.91954	8.6092	1.75
ENSMUSG00000035762	1.39474	7.34211	12.8421	5.26415	9.20755	1.7491
ENSMUSG00000040813	2.17949	5.20513	9.10256	2.38824	4.17647	1.74877
ENSMUSG00000086459	2	4.07895	7.13158	2.03947	3.56579	1.74839
ENSMUSG00000086628	1	3.44737	6.02632	3.44737	6.02632	1.74809
ENSMUSG00000052557	1.31579	5.10526	8.92105	3.88	6.78	1.74742
ENSMUSG00000021669	2.61538	6.28205	10.9744	2.40196	4.19608	1.74694
ENSMUSG00000039952	2.10526	7.78947	13.6053	3.7	6.4625	1.74662
ENSMUSG00000002221	1.94872	5.15385	9	2.64474	4.61842	1.74627
ENSMUSG00000071657	2.44737	13.3421	23.2895	5.45161	9.51613	1.74556
ENSMUSG00000020738	0.736842	5.57895	9.73684	5.57895	9.73684	1.74528
ENSMUSG00000021244	2.31579	9.5	16.5789	4.10227	7.15909	1.74515
ENSMUSG00000043644	1.28205	18.0256	31.4359	14.06	24.52	1.74395
ENSMUSG00000048661	1.97368	6.36842	11.1053	3.22667	5.62667	1.7438
ENSMUSG00000035212	2.07895	8.78947	15.3158	4.22785	7.36709	1.74251
ENSMUSG00000071646	4.60526	14.9211	26	3.24	5.64571	1.7425
ENSMUSG00000027104	2.28947	10.0789	17.5526	4.4023	7.66667	1.74151
ENSMUSG00000048230	0.564103	2.07692	3.61538	2.07692	3.61538	1.74074
ENSMUSG00000078812	1.13158	19.8947	34.6316	17.5814	30.6046	1.74074
ENSMUSG00000053153	0.947368	2.63158	4.57895	2.63158	4.57895	1.74
ENSMUSG00000034681	3.34211	12.3421	21.4737	3.69291	6.4252	1.73987
ENSMUSG00000003134	1.05263	3.84211	6.68421	3.65	6.35	1.73973
ENSMUSG00000022426	0.974359	4.23077	7.35897	4.23077	7.35897	1.73939
ENSMUSG00000019731	1.39474	2.92105	5.07895	2.09434	3.64151	1.73874
ENSMUSG00000001288	2.5	12.6842	22.0526	5.07368	8.82105	1.73859
ENSMUSG00000024566	1.94872	7.53846	13.1026	3.86842	6.72368	1.7381
ENSMUSG00000086810	2.63158	5.81579	10.1053	2.21	3.84	1.73756
ENSMUSG00000020954	1.35897	4.97436	8.64103	3.66038	6.35849	1.73711
ENSMUSG00000029470	2.10526	5	8.68421	2.375	4.125	1.73684
ENSMUSG00000047514	2.21053	7.18421	12.4737	3.25	5.64286	1.73626
ENSMUSG00000071041	0.5	4.65789	8.07895	4.65789	8.07895	1.73446
ENSMUSG00000007721	3.26316	7.86842	13.6316	2.41129	4.17742	1.73244
ENSMUSG00000037815	0.815789	12.1579	21.0526	12.1579	21.0526	1.7316
ENSMUSG00000060012	0.921053	3.52632	6.10526	3.52632	6.10526	1.73134
ENSMUSG00000015092	3	7.82051	13.5385	2.60684	4.51282	1.73115
ENSMUSG00000021877	1.25641	7.79487	13.4872	6.20408	10.7347	1.73026
ENSMUSG00000025474	3.05263	9.84211	17.0263	3.22414	5.57759	1.72995
ENSMUSG00000002733	1.07895	3.60526	6.23684	3.34146	5.78049	1.72993
ENSMUSG00000032397	2.64103	19.7949	34.2308	7.49514	12.9612	1.72927
ENSMUSG00000070002	1.97436	4.92308	8.51282	2.49351	4.31169	1.72917
ENSMUSG00000020430	1.94872	13.5385	23.4103	6.94737	12.0132	1.72917
ENSMUSG00000018666	2.28205	13.7179	23.7179	6.01124	10.3933	1.72897
ENSMUSG00000023495	0.974359	4.25641	7.35897	4.25641	7.35897	1.72892
ENSMUSG00000052727	1.76923	6.38462	11.0256	3.60869	6.23188	1.72691
ENSMUSG00000024905	1.57895	4.89474	8.44737	3.1	5.35	1.72581
ENSMUSG00000058761	2.39474	9.57895	16.5263	4	6.9011	1.72527
ENSMUSG00000040631	0.631579	2.10526	3.63158	2.10526	3.63158	1.725
ENSMUSG00000040410	2.5	5.15789	8.89474	2.06316	3.55789	1.72449
ENSMUSG00000015127	0.736842	4.10526	7.07895	4.10526	7.07895	1.72436
ENSMUSG00000039530	1.86842	6	10.3421	3.21127	5.53521	1.72368
ENSMUSG00000021131	2.28205	13.2308	22.7949	5.79775	9.98877	1.72287
ENSMUSG00000085385	2.05263	17.4474	30.0526	8.5	14.641	1.72247
ENSMUSG00000091050	1.68421	10.8684	18.7105	6.45312	11.1094	1.72155
ENSMUSG00000062683	4.30769	22.8462	39.3077	5.30357	9.125	1.72054
ENSMUSG00000001017	3.28205	18.0513	31.0513	5.5	9.46094	1.72017
ENSMUSG00000020519	1.5	4.13158	7.10526	2.75439	4.73684	1.71975
ENSMUSG00000019979	2.10526	5.71053	9.81579	2.7125	4.6625	1.71889
ENSMUSG00000028920	2	8.5641	14.7179	4.28205	7.35897	1.71856
ENSMUSG00000020792	1.38461	3.82051	6.5641	2.75926	4.74074	1.71812
ENSMUSG00000038535	2.05263	4.65789	8	2.26923	3.89744	1.71751
ENSMUSG00000031530	1.51282	4.87179	8.35897	3.22034	5.52542	1.71579
ENSMUSG00000090668	1.81579	3.78947	6.5	2.08696	3.57971	1.71528
ENSMUSG00000053175	1.34211	4.15789	7.13158	3.09804	5.31373	1.71519
ENSMUSG00000024939	2.07895	10.7105	18.3684	5.1519	8.83544	1.71499
ENSMUSG00000020132	2.18421	10.8684	18.6316	4.9759	8.53012	1.71429
ENSMUSG00000024588	2.30769	5.46154	9.35897	2.36667	4.05556	1.71362
ENSMUSG00000041057	2.58974	15.1282	25.9231	5.84158	10.0099	1.71356
ENSMUSG00000021427	1.42105	8.34211	14.2895	5.87037	10.0556	1.71293
ENSMUSG00000008489	1.82051	4.28205	7.33333	2.35211	4.02817	1.71257
ENSMUSG00000033728	3.28947	8.78947	15.0526	2.672	4.576	1.71257
ENSMUSG00000046556	1.28947	3.65789	6.26316	2.83673	4.85714	1.71223
ENSMUSG00000033382	3	7.02564	12.0256	2.34188	4.00855	1.71168
ENSMUSG00000027552	1.07895	5.65789	9.68421	5.2439	8.97561	1.71163
ENSMUSG00000019039	3.39474	8.18421	14	2.41085	4.12403	1.71061
ENSMUSG00000023348	1.71053	6.63158	11.3421	3.87692	6.63077	1.71032
ENSMUSG00000021731	2.46154	7.69231	13.1538	3.125	5.34375	1.71
ENSMUSG00000051864	2.30769	7.23077	12.359	3.13333	5.35556	1.70922
ENSMUSG00000028394	1.92105	8.05263	13.7632	4.19178	7.16438	1.70915
ENSMUSG00000042594	1.84211	4.34211	7.42105	2.35714	4.02857	1.70909
ENSMUSG00000049507	1.52632	6.68421	11.4211	4.37931	7.48276	1.70866
ENSMUSG00000053603	1.26316	3.60526	6.15789	2.85417	4.875	1.70803
ENSMUSG00000040225	1.89744	16.7179	28.5385	8.81081	15.0405	1.70706
ENSMUSG00000048027	2.18421	5.65789	9.65789	2.59036	4.42169	1.70698
ENSMUSG00000024219	1.73684	4.28947	7.31579	2.4697	4.21212	1.70552
ENSMUSG00000032849	2.23077	8.07692	13.7692	3.62069	6.17241	1.70476
ENSMUSG00000040782	1.36842	5.52632	9.42105	4.03846	6.88462	1.70476
ENSMUSG00000021339	1.63158	3.55263	6.05263	2.17742	3.70968	1.7037
ENSMUSG00000001687	2.07692	5.79487	9.8718	2.79012	4.75309	1.70354
ENSMUSG00000041774	2.10256	10.2051	17.3846	4.85366	8.26829	1.70352
ENSMUSG00000049792	1.86842	8.94737	15.2368	4.78873	8.15493	1.70294
ENSMUSG00000035885	3.31579	11.5789	19.7105	3.49206	5.94445	1.70227
ENSMUSG00000039105	2.31579	5.63158	9.57895	2.43182	4.13636	1.70093
ENSMUSG00000030104	2.38462	9.25641	15.7436	3.88172	6.60215	1.70083
ENSMUSG00000015120	1.34211	7.81579	13.2895	5.82353	9.90196	1.70034
ENSMUSG00000028896	1.69231	13	22.1026	7.68182	13.0606	1.7002
ENSMUSG00000038587	2.10256	13.7692	23.4103	6.54878	11.1341	1.70019
ENSMUSG00000025495	1.57895	10.8684	18.4737	6.88333	11.7	1.69976
ENSMUSG00000034317	2.07692	9.97436	16.9487	4.80247	8.16049	1.69923
ENSMUSG00000056682	2.23077	10.4615	17.7436	4.68966	7.95402	1.69608
ENSMUSG00000038732	0.641026	2.61538	4.4359	2.61538	4.4359	1.69608
ENSMUSG00000025494	2.28205	5.5641	9.4359	2.4382	4.13483	1.69585
ENSMUSG00000000167	1.64103	6.15385	10.4359	3.75	6.35937	1.69583
ENSMUSG00000013701	2.31579	13.4737	22.8421	5.81818	9.86364	1.69531
ENSMUSG00000035521	2.17949	5.97436	10.1282	2.74118	4.64706	1.69528
ENSMUSG00000025731	1.44737	7.76316	13.1579	5.36364	9.09091	1.69492
ENSMUSG00000044348	0.692308	3.69231	6.25641	3.69231	6.25641	1.69444
ENSMUSG00000047417	4	10.0513	17.0256	2.51282	4.25641	1.69388
ENSMUSG00000028937	1.60526	6.42105	10.8684	4	6.77049	1.69262
ENSMUSG00000020993	2.21053	10.5	17.7632	4.75	8.03572	1.69173
ENSMUSG00000023939	1.28947	4.94737	8.36842	3.83673	6.48979	1.69149
ENSMUSG00000028760	1.15789	4.60526	7.78947	3.97727	6.72727	1.69143
ENSMUSG00000042015	1.05263	5.71053	9.65789	5.425	9.175	1.69124
ENSMUSG00000074884	3.46154	14.6923	24.8462	4.24445	7.17778	1.6911
ENSMUSG00000021175	0.846154	7.05128	11.9231	7.05128	11.9231	1.69091
ENSMUSG00000025995	2.05128	11.7692	19.8974	5.7375	9.7	1.69063
ENSMUSG00000031353	0.384615	10.4359	17.641	10.4359	17.641	1.69042
ENSMUSG00000025651	2.26316	8.15789	13.7895	3.60465	6.09302	1.69032
ENSMUSG00000039841	1.23684	3.39474	5.73684	2.74468	4.6383	1.68992
ENSMUSG00000071256	2.15789	11.3684	19.2105	5.26829	8.90244	1.68981
ENSMUSG00000015750	2.10526	6.44737	10.8947	3.0625	5.175	1.6898
ENSMUSG00000037188	1.28205	3.79487	6.41026	2.96	5	1.68919
ENSMUSG00000091691	1.47368	4.39474	7.42105	2.98214	5.03572	1.68862
ENSMUSG00000046667	1.79487	7.30769	12.3333	4.07143	6.87143	1.68772
ENSMUSG00000079707	7.30769	60.4872	102.051	8.27719	13.9649	1.68716
ENSMUSG00000054057	1.47368	3.94737	6.65789	2.67857	4.51786	1.68667
ENSMUSG00000058126	1.1282	3.02564	5.10256	2.68182	4.52273	1.68644
ENSMUSG00000021932	2.02632	12.5	21.0789	6.16883	10.4026	1.68632
ENSMUSG00000014867	1.23077	6.58974	11.1026	5.35417	9.02083	1.68482
ENSMUSG00000035248	2.15789	8.92105	15.0263	4.13415	6.96341	1.68437
ENSMUSG00000086096	1.13158	3.73684	6.28947	3.30233	5.55814	1.6831
ENSMUSG00000008892	3.42105	9.28947	15.6316	2.71538	4.56923	1.68272
ENSMUSG00000039804	1.94737	8.28947	13.9474	4.25676	7.16216	1.68254
ENSMUSG00000070319	2.82051	7.02564	11.8205	2.49091	4.19091	1.68248
ENSMUSG00000031600	2.68421	7.78947	13.1053	2.90196	4.88235	1.68243
ENSMUSG00000033099	2.05263	10.6053	17.8421	5.16667	8.69231	1.68238
ENSMUSG00000020260	3.65789	10.9211	18.3684	2.98561	5.02158	1.68193
ENSMUSG00000021540	0.923077	4.58974	7.71795	4.58974	7.71795	1.68156
ENSMUSG00000079000	1.60526	3.71053	6.23684	2.31148	3.88525	1.68085
ENSMUSG00000031585	2.79487	6.25641	10.5128	2.23853	3.76147	1.68033
ENSMUSG00000030515	1.47368	3.60526	6.05263	2.44643	4.10714	1.67883
ENSMUSG00000063052	2.23684	11.1316	18.6842	4.97647	8.35294	1.67849
ENSMUSG00000048170	1.41026	5.10256	8.5641	3.61818	6.07273	1.67839
ENSMUSG00000026926	1.76316	11.3421	19.0263	6.43284	10.791	1.67749
ENSMUSG00000001472	2.61538	13.4359	22.5385	5.13725	8.61765	1.67748
ENSMUSG00000022131	1.48718	4.05128	6.79487	2.72414	4.56897	1.67722
ENSMUSG00000010067	3.71795	8.07692	13.5385	2.17241	3.64138	1.67619
ENSMUSG00000001441	1.58974	8.35897	14	5.25806	8.80645	1.67485
ENSMUSG00000031811	1.15789	3.47368	5.81579	3	5.02273	1.67424
ENSMUSG00000086553	1.05263	8.31579	13.9211	7.9	13.225	1.67405
ENSMUSG00000036894	0.710526	14.2368	23.8158	14.2368	23.8158	1.67283
ENSMUSG00000022967	2.60526	6.02632	10.0789	2.31313	3.86869	1.67249
ENSMUSG00000064120	1.58974	3.89744	6.51282	2.45161	4.09677	1.67105
ENSMUSG00000069620	1.15789	4.07895	6.81579	3.52273	5.88636	1.67097
ENSMUSG00000067106	0.692308	2.25641	3.76923	2.25641	3.76923	1.67045
ENSMUSG00000046311	2.89744	14.3077	23.8974	4.93805	8.24779	1.67025
ENSMUSG00000036893	1.51282	8.15385	13.6154	5.38983	9	1.66981
ENSMUSG00000028607	1.47368	6.60526	11.0263	4.48214	7.48214	1.66932
ENSMUSG00000022401	2.5	10	16.6842	4	6.67368	1.66842
ENSMUSG00000002257	1.63158	7.05263	11.7632	4.32258	7.20968	1.66791
ENSMUSG00000037487	1.47368	8	13.3421	5.42857	9.05357	1.66776
ENSMUSG00000020888	2.92105	11.1316	18.5526	3.81081	6.35135	1.66667
ENSMUSG00000060743	1.41026	13.7692	22.9487	9.76364	16.2727	1.66667
ENSMUSG00000038365	1.94737	5.05263	8.42105	2.5946	4.32433	1.66667
ENSMUSG00000024209	0.947368	2.05263	3.42105	2.05263	3.42105	1.66667
ENSMUSG00000022992	3.86842	23.5263	39.1842	6.08163	10.1293	1.66555
ENSMUSG00000038605	2.71795	6.35897	10.5897	2.33962	3.89623	1.66532
ENSMUSG00000071379	1.57895	4.31579	7.18421	2.73333	4.55	1.66463
ENSMUSG00000085613	2.58974	10.3846	17.2821	4.0099	6.67327	1.6642
ENSMUSG00000053226	1.65789	10.3421	17.2105	6.23809	10.381	1.66412
ENSMUSG00000022544	1.81579	9.71053	16.1579	5.34783	8.89855	1.66396
ENSMUSG00000029463	3.5641	9	14.9744	2.52518	4.20144	1.66382
ENSMUSG00000045455	0.289474	2.73684	4.55263	2.73684	4.55263	1.66346
ENSMUSG00000000902	3.57895	14.6842	24.4211	4.10294	6.82353	1.66308
ENSMUSG00000038302	2.57895	8.65789	14.3947	3.35714	5.58163	1.66261
ENSMUSG00000022844	3.92308	10.1026	16.7949	2.57516	4.28105	1.66244
ENSMUSG00000028545	0.948718	3.94872	6.5641	3.94872	6.5641	1.66234
ENSMUSG00000001630	1.39474	3.81579	6.34211	2.73585	4.54717	1.66207
ENSMUSG00000029178	2.31579	11.8684	19.7105	5.125	8.51137	1.66075
ENSMUSG00000058093	0.564103	2.79487	4.64103	2.79487	4.64103	1.66055
ENSMUSG00000031479	2.35897	5.5641	9.23077	2.3587	3.91304	1.65899
ENSMUSG00000051510	1.94737	7.81579	12.9474	4.01351	6.64865	1.65657
ENSMUSG00000032889	0.447368	4.28947	7.10526	4.28947	7.10526	1.65644
ENSMUSG00000036819	4.12821	11.8462	19.6154	2.86957	4.75155	1.65584
ENSMUSG00000011179	1.10256	11.4615	18.9744	10.3953	17.2093	1.65548
ENSMUSG00000035293	1.57895	10.0789	16.6842	6.38333	10.5667	1.65535
ENSMUSG00000043993	0.820513	5.87179	9.71795	5.87179	9.71795	1.65502
ENSMUSG00000019494	1.46154	13.7436	22.7436	9.40351	15.5614	1.65485
ENSMUSG00000030316	2.78947	6.63158	10.9737	2.37736	3.93396	1.65476
ENSMUSG00000028089	2.21053	7.31579	12.1053	3.30952	5.47619	1.65468
ENSMUSG00000041773	1.92105	13.2105	21.8158	6.87671	11.3562	1.65139
ENSMUSG00000038570	0.842105	3.39474	5.60526	3.39474	5.60526	1.65116
ENSMUSG00000026319	2.23684	7.07895	11.6842	3.16471	5.22353	1.65056
ENSMUSG00000022724	1.13158	6.47368	10.6842	5.72093	9.44186	1.65041
ENSMUSG00000024668	1.97436	6.82051	11.2564	3.45455	5.7013	1.65038
ENSMUSG00000072082	3.26316	16.8421	27.7895	5.16129	8.51613	1.65
ENSMUSG00000025024	1.69231	14.7179	24.2821	8.69697	14.3485	1.64983
ENSMUSG00000079477	1.15789	9.23684	15.2368	7.97727	13.1591	1.64957
ENSMUSG00000028800	3.94872	8.41026	13.8718	2.12987	3.51299	1.64939
ENSMUSG00000036860	0.692308	6.35897	10.4872	6.35897	10.4872	1.64919
ENSMUSG00000086208	1.18421	3.89474	6.42105	3.28889	5.42222	1.64865
ENSMUSG00000000384	2.51282	10.5641	17.4103	4.20408	6.92857	1.64806
ENSMUSG00000029147	2.97436	17.4359	28.7179	5.86207	9.65517	1.64706
ENSMUSG00000091895	2.79487	6.02564	9.92308	2.15596	3.55046	1.64681
ENSMUSG00000031684	2.20513	13.2051	21.7436	5.98837	9.86047	1.6466
ENSMUSG00000086252	2.44737	9.34211	15.3684	3.8172	6.27957	1.64507
ENSMUSG00000078497	1.35897	11.3333	18.641	8.33962	13.717	1.6448
ENSMUSG00000006589	2.94872	10.0769	16.5641	3.41739	5.61739	1.64377
ENSMUSG00000027739	1.4359	9.64103	15.8462	6.71429	11.0357	1.64362
ENSMUSG00000059842	1.60526	12.5263	20.5789	7.80328	12.8197	1.64286
ENSMUSG00000022452	2.73684	7.28947	11.9737	2.66346	4.375	1.6426
ENSMUSG00000057778	3	7.66667	12.5897	2.55556	4.19658	1.64214
ENSMUSG00000020523	3.25641	6.94872	11.4103	2.13386	3.50394	1.64207
ENSMUSG00000026643	1.10526	6.31579	10.3684	5.71429	9.38095	1.64167
ENSMUSG00000026921	0.552632	6.52632	10.7105	6.52632	10.7105	1.64113
ENSMUSG00000030591	2.57895	10.1842	16.7105	3.94898	6.47959	1.64083
ENSMUSG00000025723	1.31579	2.71053	4.44737	2.06	3.38	1.64078
ENSMUSG00000058174	1.21053	4.02632	6.60526	3.32609	5.45652	1.64052
ENSMUSG00000061024	3.48718	21.1795	34.7436	6.07353	9.96324	1.64044
ENSMUSG00000005410	2.13158	17.1053	28.0526	8.02469	13.1605	1.64
ENSMUSG00000085492	3	6.21053	10.1842	2.07018	3.39474	1.63983
ENSMUSG00000030096	1.21053	12.5526	20.5789	10.3696	17	1.63941
ENSMUSG00000006715	1.84211	15.2368	24.9737	8.27143	13.5571	1.63903
ENSMUSG00000017724	1.63158	7.5	12.2895	4.59677	7.53226	1.6386
ENSMUSG00000000486	1.10526	10.9211	17.8947	9.88095	16.1905	1.63855
ENSMUSG00000044857	1.33333	3.89744	6.38462	2.92308	4.78846	1.63816
ENSMUSG00000086461	1.69231	5.38462	8.82051	3.18182	5.21212	1.6381
ENSMUSG00000022890	2.10526	16.2105	26.5526	7.7	12.6125	1.63799
ENSMUSG00000037722	2.25641	8.76923	14.359	3.88636	6.36364	1.63743
ENSMUSG00000033128	2.13158	8.02632	13.1316	3.76543	6.16049	1.63607
ENSMUSG00000054408	2.81579	5.71053	9.34211	2.02804	3.31776	1.63594
ENSMUSG00000005370	2.15385	25.4615	41.641	11.8214	19.3333	1.63545
ENSMUSG00000034889	3.38462	10.1282	16.5641	2.99242	4.89394	1.63544
ENSMUSG00000007812	2.94872	14.1795	23.1795	4.8087	7.86087	1.63472
ENSMUSG00000089804	2.31579	7.05263	11.5263	3.04546	4.97727	1.63433
ENSMUSG00000042328	1.10526	3.44737	5.63158	3.11905	5.09524	1.63359
ENSMUSG00000032803	2.5	11.1842	18.2632	4.47368	7.30526	1.63294
ENSMUSG00000020925	0.289474	6.65789	10.8684	6.65789	10.8684	1.63241
ENSMUSG00000000544	2.21053	12.1579	19.8421	5.5	8.97619	1.63203
ENSMUSG00000022797	2.42105	12.3684	20.1842	5.10869	8.33696	1.63191
ENSMUSG00000063556	0.923077	2.4359	3.97436	2.4359	3.97436	1.63158
ENSMUSG00000022378	2.33333	7.33333	11.9487	3.14286	5.12088	1.62937
ENSMUSG00000036632	2.39474	9.36842	15.2632	3.91209	6.37363	1.62921
ENSMUSG00000078096	0.769231	4.5641	7.4359	4.5641	7.4359	1.62921
ENSMUSG00000002900	2.71053	6.44737	10.5	2.37864	3.87379	1.62857
ENSMUSG00000086350	2.71795	14.5641	23.7179	5.35849	8.72641	1.62852
ENSMUSG00000065080	0.947368	2.97368	4.84211	2.97368	4.84211	1.62832
ENSMUSG00000022175	1.71053	4.31579	7.02632	2.52308	4.10769	1.62805
ENSMUSG00000020994	2.21053	22.6316	36.8421	10.2381	16.6667	1.62791
ENSMUSG00000024817	1.65789	8.13158	13.2368	4.90476	7.98413	1.62783
ENSMUSG00000086588	1.84211	4.02632	6.55263	2.18571	3.55714	1.62745
ENSMUSG00000020455	0.631579	8.73684	14.2105	8.73684	14.2105	1.62651
ENSMUSG00000031562	2.74359	8.71795	14.1795	3.17757	5.16822	1.62647
ENSMUSG00000048078	1.61539	4.58974	7.46154	2.84127	4.61905	1.6257
ENSMUSG00000003873	3.47368	21.4474	34.8421	6.17424	10.0303	1.62454
ENSMUSG00000024327	2.05263	12.8158	20.8158	6.24359	10.141	1.62423
ENSMUSG00000005312	0.74359	9.53846	15.4872	9.53846	15.4872	1.62366
ENSMUSG00000089665	1.44737	4.89474	7.94737	3.38182	5.49091	1.62366
ENSMUSG00000031878	1.89474	9.15789	14.8684	4.83333	7.84722	1.62356
ENSMUSG00000003865	0.641026	2.17949	3.53846	2.17949	3.53846	1.62353
ENSMUSG00000036430	2.05128	7.69231	12.4872	3.75	6.0875	1.62333
ENSMUSG00000091870	1.69231	3.74359	6.07692	2.21212	3.59091	1.62329
ENSMUSG00000020708	4.02564	14.5385	23.5897	3.61147	5.85987	1.62257
ENSMUSG00000037664	1.92105	3.97368	6.44737	2.06849	3.35616	1.62252
ENSMUSG00000038260	2.89474	6.55263	10.6316	2.26364	3.67273	1.62249
ENSMUSG00000014470	2.52632	8.71053	14.1316	3.44792	5.59375	1.62236
ENSMUSG00000025969	1.15789	2.36842	3.84211	2.04545	3.31818	1.62222
ENSMUSG00000020070	2.05128	4.33333	7.02564	2.1125	3.425	1.6213
ENSMUSG00000061518	1.36842	8.68421	14.0789	6.34615	10.2885	1.62121
ENSMUSG00000024360	2.1282	17.4615	28.3077	8.20482	13.3012	1.62115
ENSMUSG00000058709	2.76923	6.48718	10.5128	2.34259	3.7963	1.62055
ENSMUSG00000052406	2.17949	7.35897	11.9231	3.37647	5.47059	1.62021
ENSMUSG00000022838	1.10256	2.5641	4.15385	2.32558	3.76744	1.62
ENSMUSG00000032350	1.84211	4.97368	8.05263	2.7	4.37143	1.61905
ENSMUSG00000031068	3	11.3077	18.3077	3.76923	6.10256	1.61905
ENSMUSG00000020794	3.07895	22.6579	36.6842	7.35898	11.9145	1.61905
ENSMUSG00000052293	1.92105	8.84211	14.3158	4.60274	7.45205	1.61905
ENSMUSG00000002748	2.79487	11.4872	18.5897	4.11009	6.65138	1.6183
ENSMUSG00000071652	2.28947	17.9211	29	7.82759	12.6667	1.61821
ENSMUSG00000031858	1.52632	12.0526	19.5	7.89655	12.7759	1.6179
ENSMUSG00000085876	2.13158	5.71053	9.23684	2.67901	4.33333	1.61751
ENSMUSG00000052812	2.41026	9.84615	15.9231	4.08511	6.60638	1.61719
ENSMUSG00000037710	1.53846	14.1282	22.8462	9.18333	14.85	1.61706
ENSMUSG00000045763	1.1282	3.53846	5.71795	3.13636	5.06818	1.61594
ENSMUSG00000078889	1.34211	5.68421	9.18421	4.2353	6.84314	1.61574
ENSMUSG00000027952	1.74359	3.66667	5.92308	2.10294	3.39706	1.61538
ENSMUSG00000024459	2.48718	14.5128	23.4359	5.83505	9.42268	1.61484
ENSMUSG00000026377	2.92308	11.2308	18.1282	3.84211	6.20175	1.61416
ENSMUSG00000040774	3.65789	9	14.5263	2.46043	3.97122	1.61404
ENSMUSG00000032026	2.55263	11.0263	17.7895	4.31959	6.96907	1.61337
ENSMUSG00000025968	3.05263	13.9474	22.5	4.56896	7.37069	1.61321
ENSMUSG00000055371	3.07895	8.89474	14.3421	2.88889	4.65812	1.61243
ENSMUSG00000021606	3.69231	17.7949	28.6923	4.81944	7.77083	1.61239
ENSMUSG00000038425	2.07895	16.1579	26.0526	7.77215	12.5316	1.61238
ENSMUSG00000027620	1.28947	30.8158	49.6842	23.898	38.5306	1.6123
ENSMUSG00000078896	1.15789	4	6.44737	3.45454	5.56818	1.61184
ENSMUSG00000028070	2.48718	7	11.2821	2.81443	4.53608	1.61172
ENSMUSG00000041438	2.42105	11.2105	18.0526	4.63043	7.45652	1.61033
ENSMUSG00000003824	2.02564	4.53846	7.30769	2.24051	3.60759	1.61017
ENSMUSG00000037325	1.34211	3.23684	5.21053	2.41177	3.88235	1.60976
ENSMUSG00000027878	2.15789	7.34211	11.8158	3.40244	5.47561	1.60932
ENSMUSG00000074682	2.30769	14.8718	23.9231	6.44445	10.3667	1.60862
ENSMUSG00000084810	2	7.20513	11.5897	3.60256	5.79487	1.60854
ENSMUSG00000039693	1.13158	4.5	7.23684	3.97674	6.39535	1.60819
ENSMUSG00000021218	2.82051	7.38462	11.8718	2.61818	4.20909	1.60764
ENSMUSG00000033499	0.410256	3.58974	5.76923	3.58974	5.76923	1.60714
ENSMUSG00000060657	1.05263	5	8.02632	4.75	7.625	1.60526
ENSMUSG00000022110	2.76923	5.97436	9.58974	2.15741	3.46296	1.60515
ENSMUSG00000090981	1	2.13158	3.42105	2.13158	3.42105	1.60494
ENSMUSG00000052488	3.55263	15.8421	25.4211	4.45926	7.15555	1.60465
ENSMUSG00000032777	2.47368	11.3421	18.1842	4.58511	7.35106	1.60325
ENSMUSG00000092052	2	6.76316	10.8421	3.38158	5.42105	1.60311
ENSMUSG00000056411	1.5	5.10526	8.18421	3.40351	5.45614	1.60309
ENSMUSG00000050107	3.23684	10.2105	16.3684	3.15447	5.05691	1.60309
ENSMUSG00000031988	1.8718	7.10256	11.3846	3.79452	6.08219	1.60289
ENSMUSG00000001604	0.736842	11.2632	18.0526	11.2632	18.0526	1.6028
ENSMUSG00000033732	1.44737	19.9211	31.9211	13.7636	22.0546	1.60238
ENSMUSG00000028614	2.81579	8.86842	14.2105	3.14953	5.04673	1.60237
ENSMUSG00000041359	1.73684	5.94737	9.52632	3.42424	5.48485	1.60177
ENSMUSG00000014859	1.57895	9.71053	15.5526	6.15	9.85	1.60163
ENSMUSG00000035284	0.736842	3.36842	5.39474	3.36842	5.39474	1.60156
ENSMUSG00000039873	3.21053	8.05263	12.8947	2.5082	4.01639	1.60131
ENSMUSG00000027171	3.57895	8.31579	13.3158	2.32353	3.72059	1.60127
ENSMUSG00000030061	1.86842	5.47368	8.76316	2.92958	4.69014	1.60096
ENSMUSG00000038866	0.263158	2.5	4	2.5	4	1.6
ENSMUSG00000021957	2.18421	11.1842	17.8947	5.12048	8.19277	1.6
ENSMUSG00000022200	1.28947	9.26316	14.8158	7.18367	11.4898	1.59943
ENSMUSG00000024248	2.02632	9.31579	14.8947	4.5974	7.35065	1.59887
ENSMUSG00000083496	1.25641	4.15385	6.64103	3.30612	5.28572	1.59877
ENSMUSG00000031665	1.66667	18.1282	28.9744	10.8769	17.3846	1.5983
ENSMUSG00000050213	2.78947	11	17.5789	3.9434	6.30189	1.59809
ENSMUSG00000079470	1.38461	11.6667	18.641	8.42593	13.463	1.5978
ENSMUSG00000004056	1.33333	7.30769	11.6667	5.48077	8.75	1.59649
ENSMUSG00000045176	1.92308	5.46154	8.71795	2.84	4.53333	1.59624
ENSMUSG00000044433	0.769231	4	6.38462	4	6.38462	1.59615
ENSMUSG00000084264	1.41026	5.07692	8.10256	3.6	5.74546	1.59596
ENSMUSG00000018921	1.23684	19.0789	30.4474	15.4255	24.617	1.59586
ENSMUSG00000026275	2.55263	9.23684	14.7368	3.61856	5.77319	1.59544
ENSMUSG00000072676	1.30769	5.82051	9.28205	4.45098	7.09804	1.59471
ENSMUSG00000061689	1.97436	7.76923	12.3846	3.93507	6.27273	1.59406
ENSMUSG00000021286	2.73684	6.73684	10.7368	2.46154	3.92308	1.59375
ENSMUSG00000034653	2.78947	6.47368	10.3158	2.32075	3.69811	1.5935
ENSMUSG00000019818	3.47368	17.3421	27.6316	4.99242	7.95455	1.59332
ENSMUSG00000004951	3.33333	13.6154	21.6923	4.08462	6.50769	1.59322
ENSMUSG00000015961	2.41026	12.6667	20.1795	5.25532	8.37234	1.59312
ENSMUSG00000028789	1.47368	5.23684	8.34211	3.55357	5.66071	1.59296
ENSMUSG00000026245	2.38462	11.7692	18.7436	4.93548	7.86022	1.59259
ENSMUSG00000029246	4.78947	17.3684	27.6579	3.62637	5.77472	1.59242
ENSMUSG00000035953	3.25641	11.6923	18.6154	3.59055	5.71654	1.59211
ENSMUSG00000023106	1.28947	10.9474	17.4211	8.48979	13.5102	1.59135
ENSMUSG00000079427	1.61539	3.94872	6.28205	2.44444	3.88889	1.59091
ENSMUSG00000057262	1	6.38462	10.1538	6.38462	10.1538	1.59036
ENSMUSG00000039067	1.4359	17	27.0256	11.8393	18.8214	1.58974
ENSMUSG00000032501	3.36842	8.07895	12.8421	2.39844	3.8125	1.58958
ENSMUSG00000036278	1.34211	3.97368	6.31579	2.96078	4.70588	1.5894
ENSMUSG00000030850	3.52632	14.2632	22.6579	4.04478	6.42537	1.58856
ENSMUSG00000021311	1.36842	7.60526	12.0789	5.55769	8.82692	1.58824
ENSMUSG00000030942	1.97436	13.3077	21.1282	6.74026	10.7013	1.58767
ENSMUSG00000092104	2.38462	6.15385	9.76923	2.58065	4.09677	1.5875
ENSMUSG00000078789	2.64103	6.20513	9.84615	2.34951	3.72815	1.58678
ENSMUSG00000017499	1.97368	6.36842	10.1053	3.22667	5.12	1.58678
ENSMUSG00000002524	2.81579	18.0789	28.6842	6.42056	10.1869	1.58661
ENSMUSG00000003438	2.25641	15	23.7949	6.64773	10.5455	1.58632
ENSMUSG00000026309	2.28205	9.15385	14.5128	4.01124	6.35955	1.58543
ENSMUSG00000005968	1.25641	5.25641	8.33333	4.18367	6.63265	1.58537
ENSMUSG00000045817	1.81579	10.3947	16.4737	5.72464	9.07247	1.58481
ENSMUSG00000039000	2.78947	8.23684	13.0526	2.95283	4.67924	1.58466
ENSMUSG00000022280	1.79487	3.64103	5.76923	2.02857	3.21429	1.58451
ENSMUSG00000042608	1.78947	4.05263	6.42105	2.26471	3.58823	1.58442
ENSMUSG00000025078	2.79487	10.6667	16.8974	3.81651	6.04587	1.58413
ENSMUSG00000030491	1.65789	8.02632	12.7105	4.84127	7.66667	1.58361
ENSMUSG00000026622	3.25641	11.2051	17.7436	3.44095	5.44882	1.58352
ENSMUSG00000041617	0.947368	3.47368	5.5	3.47368	5.5	1.58333
ENSMUSG00000019889	2.60526	6.94737	11	2.66667	4.22222	1.58333
ENSMUSG00000042472	2.42105	8.71053	13.7895	3.59783	5.69565	1.58308
ENSMUSG00000008450	2.92308	21.2051	33.5641	7.25439	11.4825	1.58283
ENSMUSG00000022108	2.10256	5.02564	7.94872	2.39024	3.78049	1.58163
ENSMUSG00000061578	1.58974	4.89744	7.74359	3.08064	4.87097	1.58115
ENSMUSG00000068739	2.5	10.1053	15.9737	4.04211	6.38947	1.58073
ENSMUSG00000043623	0	5.74359	9.07692	5.74359	9.07692	1.58036
ENSMUSG00000086638	1.94737	6.94737	10.9737	3.56757	5.63514	1.57955
ENSMUSG00000010406	2.57895	17.2105	27.1842	6.67347	10.5408	1.57951
ENSMUSG00000003458	4.02632	8.94737	14.1316	2.22222	3.5098	1.57941
ENSMUSG00000004637	1.23077	6.82051	10.7692	5.54167	8.75	1.57895
ENSMUSG00000012296	2.13158	5.68421	8.97368	2.66667	4.20988	1.5787
ENSMUSG00000041360	1.42105	14.2368	22.4737	10.0185	15.8148	1.57856
ENSMUSG00000042354	2.26316	24.5	38.6579	10.8256	17.0814	1.57787
ENSMUSG00000024754	2.69231	9.94872	15.6923	3.69524	5.82857	1.57732
ENSMUSG00000003435	2.8718	13.4615	21.2308	4.6875	7.39286	1.57714
ENSMUSG00000042520	2.02564	7.33333	11.5641	3.62025	5.70886	1.57692
ENSMUSG00000024537	3.58974	11.6923	18.4359	3.25714	5.13571	1.57675
ENSMUSG00000033596	2.15385	17.5641	27.6923	8.15476	12.8571	1.57664
ENSMUSG00000031731	2.97368	9	14.1842	3.02655	4.76991	1.57602
ENSMUSG00000068742	1.5641	4.76923	7.51282	3.04918	4.80328	1.57527
ENSMUSG00000070348	2.34211	9.97368	15.7105	4.25843	6.70787	1.5752
ENSMUSG00000020857	3.30769	20.5128	32.3077	6.20155	9.76744	1.575
ENSMUSG00000027176	3.81579	13.2105	20.7895	3.46207	5.44828	1.57371
ENSMUSG00000078666	0.923077	3	4.71795	3	4.71795	1.57265
ENSMUSG00000044066	2.58974	10.2564	16.1282	3.9604	6.22772	1.5725
ENSMUSG00000007338	2.92308	17.1538	26.9744	5.86842	9.22807	1.5725
ENSMUSG00000022521	1.53846	3.23077	5.07692	2.1	3.3	1.57143
ENSMUSG00000005683	2.38462	13.4615	21.1538	5.64516	8.87097	1.57143
ENSMUSG00000063802	2.41026	5.5641	8.74359	2.30851	3.62766	1.57143
ENSMUSG00000078867	2.76923	6.87179	10.7949	2.48148	3.89815	1.5709
ENSMUSG00000022781	1.26316	4.84211	7.60526	3.83333	6.02083	1.57065
ENSMUSG00000027536	3.05128	6.74359	10.5897	2.21008	3.47059	1.57034
ENSMUSG00000063236	3.30769	9.84615	15.4615	2.97674	4.67442	1.57031
ENSMUSG00000021385	3.26316	9.92105	15.5789	3.04032	4.77419	1.57029
ENSMUSG00000034744	2.21053	7.89474	12.3947	3.57143	5.60714	1.57
ENSMUSG00000047751	2.92308	24.6923	38.7436	8.44737	13.2544	1.56906
ENSMUSG00000041096	1.18421	3.05263	4.78947	2.57778	4.04444	1.56897
ENSMUSG00000035397	1.74359	7.84615	12.3077	4.5	7.05882	1.56863
ENSMUSG00000020612	0.842105	4.02632	6.31579	4.02632	6.31579	1.56863
ENSMUSG00000056124	1.28205	4.87179	7.64103	3.8	5.96	1.56842
ENSMUSG00000058704	0.846154	4.51282	7.07692	4.51282	7.07692	1.56818
ENSMUSG00000029213	2.05128	11.5128	18.0513	5.6125	8.8	1.56793
ENSMUSG00000034850	2.15789	6.39474	10.0263	2.96341	4.64634	1.5679
ENSMUSG00000040904	2.71053	7	10.9737	2.58252	4.04854	1.56767
ENSMUSG00000016921	3.28947	12.8947	20.2105	3.92	6.144	1.56735
ENSMUSG00000022394	2.55263	9.60526	15.0526	3.76289	5.89691	1.56712
ENSMUSG00000066113	1.05263	2.55263	4	2.425	3.8	1.56701
ENSMUSG00000040323	0.769231	2.30769	3.61538	2.30769	3.61538	1.56667
ENSMUSG00000034394	2.34211	9.47368	14.8421	4.04494	6.33708	1.56667
ENSMUSG00000028248	3.20513	18.0256	28.2308	5.624	8.808	1.56615
ENSMUSG00000057530	1.26316	4.78947	7.5	3.79167	5.9375	1.56593
ENSMUSG00000069136	2.81579	12.6053	19.7368	4.47664	7.00935	1.56576
ENSMUSG00000050966	1.97368	7.07895	11.0789	3.58667	5.61333	1.56506
ENSMUSG00000024208	1.63158	8.21053	12.8421	5.03226	7.87097	1.5641
ENSMUSG00000022336	2.48718	12	18.7692	4.82474	7.54639	1.5641
ENSMUSG00000024943	2.81579	8.86842	13.8684	3.14953	4.92523	1.5638
ENSMUSG00000023022	2.53846	6.64103	10.3846	2.61616	4.09091	1.56371
ENSMUSG00000040584	1.66667	8.46154	13.2308	5.07692	7.93846	1.56364
ENSMUSG00000030421	1.92105	13.6842	21.3947	7.12329	11.137	1.56346
ENSMUSG00000050697	1.02632	4.15789	6.5	4.05128	6.33333	1.56329
ENSMUSG00000032384	1.4359	4.51282	7.05128	3.14286	4.91072	1.5625
ENSMUSG00000035278	0.358974	23.2051	36.2564	23.2051	36.2564	1.56243
ENSMUSG00000035047	3	7.07895	11.0526	2.35965	3.68421	1.56134
ENSMUSG00000066278	2.21053	5.39474	8.42105	2.44048	3.80952	1.56098
ENSMUSG00000040717	2	11.5641	18.0513	5.78205	9.02564	1.56098
ENSMUSG00000023830	1.66667	3.84615	6	2.30769	3.6	1.56
ENSMUSG00000071650	2.5	20.5526	32.0526	8.22105	12.8211	1.55954
ENSMUSG00000090325	1.02632	4	6.23684	3.89744	6.07692	1.55921
ENSMUSG00000017858	1.46154	11.5641	18.0256	7.91228	12.3333	1.55876
ENSMUSG00000024099	1.57895	11.9211	18.5789	7.55	11.7667	1.5585
ENSMUSG00000039458	1.92105	6.55263	10.2105	3.41096	5.31507	1.55823
ENSMUSG00000041781	2.68421	12	18.6842	4.47059	6.96078	1.55702
ENSMUSG00000025958	2.79487	11.1538	17.359	3.99083	6.21101	1.55632
ENSMUSG00000029920	2.92105	16.1316	25.1053	5.52252	8.59459	1.55628
ENSMUSG00000056167	1.89474	8.18421	12.7368	4.31944	6.72222	1.55627
ENSMUSG00000091244	1.73684	14.2895	22.2368	8.22727	12.803	1.55617
ENSMUSG00000019947	2.21053	19.5	30.3421	8.82143	13.7262	1.55601
ENSMUSG00000020265	1.25641	10.1026	15.7179	8.04082	12.5102	1.55584
ENSMUSG00000068101	2.5641	12.2308	19.0256	4.77	7.42	1.55556
ENSMUSG00000057236	0.421053	6.39474	9.94737	6.39474	9.94737	1.55556
ENSMUSG00000023175	1.78947	12.4211	19.3158	6.94118	10.7941	1.55508
ENSMUSG00000042195	2.21053	5.5	8.55263	2.4881	3.86905	1.55502
ENSMUSG00000084867	0.538462	2.64103	4.10256	2.64103	4.10256	1.5534
ENSMUSG00000020775	1.76316	8.89474	13.8158	5.04478	7.83582	1.55325
ENSMUSG00000017386	3.05263	11.3684	17.6579	3.72414	5.78448	1.55324
ENSMUSG00000005893	1.44737	5.71053	8.86842	3.94546	6.12727	1.553
ENSMUSG00000027300	2.10256	11.6667	18.1026	5.54878	8.60976	1.55165
ENSMUSG00000079043	2.10256	11.6667	18.1026	5.54878	8.60976	1.55165
ENSMUSG00000027115	3.15385	11.4359	17.7436	3.62602	5.62602	1.55157
ENSMUSG00000039911	2.10526	4.34211	6.73684	2.0625	3.2	1.55152
ENSMUSG00000060860	3.38462	24.4872	37.9744	7.23485	11.2197	1.55079
ENSMUSG00000040945	1.28947	10.9474	16.9737	8.48979	13.1633	1.55048
ENSMUSG00000006732	3.15385	11.2308	17.4103	3.56098	5.52033	1.55023
ENSMUSG00000048379	0.692308	7.92308	12.2821	7.92308	12.2821	1.55016
ENSMUSG00000039656	1.78947	5.84211	9.05263	3.26471	5.05882	1.54955
ENSMUSG00000078870	1.84211	6.13158	9.5	3.32857	5.15714	1.54936
ENSMUSG00000010054	2.13158	6.13158	9.5	2.87654	4.45679	1.54936
ENSMUSG00000024622	1.8718	13.5385	20.9744	7.23288	11.2055	1.54924
ENSMUSG00000022285	2.13158	19.7895	30.6579	9.28395	14.3827	1.5492
ENSMUSG00000056209	0.552632	9.73684	15.0789	9.73684	15.0789	1.54865
ENSMUSG00000058979	1.71795	8	12.3846	4.65672	7.20895	1.54808
ENSMUSG00000053113	3.46154	14.9744	23.1795	4.32593	6.6963	1.54795
ENSMUSG00000073478	2	6.51282	10.0769	3.25641	5.03846	1.54724
ENSMUSG00000015804	2.31579	13.1316	20.3158	5.67046	8.77273	1.54709
ENSMUSG00000071286	1.44737	8.47368	13.1053	5.85455	9.05455	1.54658
ENSMUSG00000021171	2.20513	9.66667	14.9487	4.38372	6.77907	1.54642
ENSMUSG00000021583	1.28947	3.13158	4.84211	2.42857	3.7551	1.54622
ENSMUSG00000038280	2.26316	4.86842	7.52632	2.15116	3.32558	1.54595
ENSMUSG00000081996	0.552632	2.31579	3.57895	2.31579	3.57895	1.54545
ENSMUSG00000019977	1.71053	8.97368	13.8684	5.24615	8.10769	1.54545
ENSMUSG00000063714	1.57895	5.55263	8.57895	3.51667	5.43333	1.54502
ENSMUSG00000027518	1.1282	2.30769	3.5641	2.04545	3.15909	1.54444
ENSMUSG00000062014	1.69231	7.82051	12.0769	4.62121	7.13636	1.54426
ENSMUSG00000004880	2.81579	10.6053	16.3684	3.76636	5.81309	1.54342
ENSMUSG00000004394	2.71053	7.94737	12.2632	2.93204	4.52427	1.54305
ENSMUSG00000027498	3.5	16.4474	25.3684	4.69925	7.24812	1.5424
ENSMUSG00000002064	3.15789	11.2105	17.2895	3.55	5.475	1.54225
ENSMUSG00000070738	1.73684	3.73684	5.76316	2.15152	3.31818	1.54225
ENSMUSG00000034203	2.10256	14.2821	22.0256	6.79268	10.4756	1.54219
ENSMUSG00000086492	0.289474	4.36842	6.73684	4.36842	6.73684	1.54217
ENSMUSG00000017679	1.73684	8.78947	13.5526	5.06061	7.80303	1.54192
ENSMUSG00000051256	2.10526	16.0789	24.7895	7.6375	11.775	1.54173
ENSMUSG00000047112	2.94872	12.641	19.4872	4.28696	6.6087	1.54158
ENSMUSG00000024732	3.21053	19.3947	29.8947	6.04098	9.31148	1.54138
ENSMUSG00000052137	1.64103	9	13.8718	5.48437	8.45312	1.54131
ENSMUSG00000006369	0.974359	4.07692	6.28205	4.07692	6.28205	1.54088
ENSMUSG00000033335	2.05128	4.12821	6.35897	2.0125	3.1	1.54037
ENSMUSG00000039126	1.15385	7.02564	10.8205	6.08889	9.37778	1.54015
ENSMUSG00000022114	0.5	18.7105	28.8158	18.7105	28.8158	1.54008
ENSMUSG00000026511	2.20513	13.4359	20.6923	6.09302	9.38372	1.54008
ENSMUSG00000070372	3.39474	12.2368	18.8421	3.60465	5.55039	1.53978
ENSMUSG00000024893	1.63158	7.31579	11.2632	4.48387	6.90323	1.53957
ENSMUSG00000027602	0.710526	2.68421	4.13158	2.68421	4.13158	1.53922
ENSMUSG00000029074	2.05263	4.5	6.92105	2.19231	3.37179	1.53801
ENSMUSG00000041153	1.92308	5.4359	8.35897	2.82667	4.34667	1.53774
ENSMUSG00000025591	0.948718	13.9744	21.4872	13.9744	21.4872	1.53761
ENSMUSG00000027569	3	7.05263	10.8421	2.35088	3.61403	1.53731
ENSMUSG00000020515	4.64103	14.5128	22.3077	3.12707	4.80663	1.5371
ENSMUSG00000022437	4.13158	19.8947	30.5789	4.81529	7.40127	1.53704
ENSMUSG00000002320	1.57895	6.47368	9.94737	4.1	6.3	1.53659
ENSMUSG00000085379	0.842105	8.05263	12.3684	8.05263	12.3684	1.53595
ENSMUSG00000026404	1.25641	10	15.359	7.95919	12.2245	1.5359
ENSMUSG00000039976	0.973684	6.23684	9.57895	6.23684	9.57895	1.53586
ENSMUSG00000041625	0.868421	4.42105	6.78947	4.42105	6.78947	1.53571
ENSMUSG00000005813	0.289474	4.81579	7.39474	4.81579	7.39474	1.53552
ENSMUSG00000075463	0.605263	4.07895	6.26316	4.07895	6.26316	1.53548
ENSMUSG00000031715	4.12821	21.0769	32.359	5.10559	7.83851	1.53528
ENSMUSG00000025786	1.15385	12.0769	18.5385	10.4667	16.0667	1.53503
ENSMUSG00000031862	1.94872	20.5641	31.5641	10.5526	16.1974	1.53491
ENSMUSG00000016946	2.13158	11.7105	17.9737	5.49383	8.4321	1.53483
ENSMUSG00000028563	0.948718	5.61538	8.61538	5.61538	8.61538	1.53425
ENSMUSG00000066233	0.605263	8.34211	12.7895	8.34211	12.7895	1.53312
ENSMUSG00000029152	1.97436	10.8718	16.6667	5.50649	8.44156	1.53302
ENSMUSG00000090266	2.07692	14.2051	21.7692	6.83951	10.4815	1.53249
ENSMUSG00000022052	1.18421	9.44737	14.4737	7.97777	12.2222	1.53203
ENSMUSG00000072640	0.868421	2.07895	3.18421	2.07895	3.18421	1.53165
ENSMUSG00000053081	1.61539	3.28205	5.02564	2.03175	3.11111	1.53125
ENSMUSG00000051368	2.71795	9.17949	14.0513	3.37736	5.16981	1.53073
ENSMUSG00000041775	2.05128	7.10256	10.8718	3.4625	5.3	1.53069
ENSMUSG00000069206	1.28205	3.38462	5.17949	2.64	4.04	1.5303
ENSMUSG00000085169	2.36842	7.10526	10.8684	3	4.58889	1.52963
ENSMUSG00000043252	3.13158	8.55263	13.0789	2.73109	4.17647	1.52923
ENSMUSG00000021018	3.66667	10.1795	15.5641	2.77622	4.24475	1.52897
ENSMUSG00000047030	3.48718	7.23077	11.0513	2.07353	3.16912	1.52837
ENSMUSG00000021913	2.15789	7.42105	11.3421	3.43902	5.2561	1.52837
ENSMUSG00000085035	1.94737	5.63158	8.60526	2.89189	4.41892	1.52804
ENSMUSG00000022971	3.10526	6.23684	9.52632	2.00847	3.0678	1.52743
ENSMUSG00000032194	0.948718	12.7949	19.5385	12.7949	19.5385	1.52705
ENSMUSG00000033762	3.07692	8.07692	12.3333	2.625	4.00833	1.52698
ENSMUSG00000055762	2.68421	16.1053	24.5789	6	9.15686	1.52614
ENSMUSG00000019173	2.07895	7.10526	10.8421	3.41772	5.21519	1.52593
ENSMUSG00000003233	1.78947	4.10526	6.26316	2.29412	3.5	1.52564
ENSMUSG00000021149	3.02564	18.5128	28.2308	6.11864	9.33051	1.52493
ENSMUSG00000030286	2.84211	8.47368	12.9211	2.98148	4.5463	1.52484
ENSMUSG00000038417	1.60526	3.26316	4.97368	2.03279	3.09836	1.52419
ENSMUSG00000091891	1.41026	4.30769	6.5641	3.05455	4.65455	1.52381
ENSMUSG00000027820	0.815789	4.42105	6.73684	4.42105	6.73684	1.52381
ENSMUSG00000048445	2.76316	6.13158	9.34211	2.21905	3.38095	1.52361
ENSMUSG00000016619	3.39474	8.63158	13.1316	2.54264	3.86822	1.52134
ENSMUSG00000070283	2.15789	16.7632	25.5	7.76829	11.8171	1.52119
ENSMUSG00000031813	2.07692	4.28205	6.51282	2.06173	3.1358	1.52096
ENSMUSG00000075467	2.68421	8.84211	13.4474	3.29412	5.0098	1.52083
ENSMUSG00000024114	2.38462	6.15385	9.35897	2.58065	3.92473	1.52083
ENSMUSG00000024403	1.35897	5.07692	7.71795	3.73585	5.67925	1.5202
ENSMUSG00000089847	2.55263	5.26316	8	2.06186	3.13402	1.52
ENSMUSG00000038544	2.51282	11.641	17.6923	4.63265	7.04082	1.51982
ENSMUSG00000040432	1.36842	4	6.07895	2.92308	4.44231	1.51974
ENSMUSG00000028807	1.53846	7.94872	12.0769	5.16667	7.85	1.51935
ENSMUSG00000086802	1.84615	23.5641	35.7949	12.7639	19.3889	1.51904
ENSMUSG00000004936	3.48718	10.1795	15.4615	2.91912	4.43382	1.51889
ENSMUSG00000001229	0.842105	4.92105	7.47368	4.92105	7.47368	1.51872
ENSMUSG00000024045	2.97436	24.0256	36.4872	8.07759	12.2672	1.51868
ENSMUSG00000018143	1.58974	4.89744	7.4359	3.08064	4.67742	1.51832
ENSMUSG00000056305	2.79487	7.71795	11.7179	2.76147	4.19266	1.51827
ENSMUSG00000039630	2.38462	25.0513	38.0256	10.5054	15.9462	1.51791
ENSMUSG00000003200	3.48718	10.8974	16.5385	3.125	4.74265	1.51765
ENSMUSG00000027582	2.76923	13.8718	21.0513	5.00926	7.60185	1.51756
ENSMUSG00000022361	1.41026	3.66667	5.5641	2.6	3.94546	1.51748
ENSMUSG00000049091	2.52632	19.6316	29.7895	7.77083	11.7917	1.51743
ENSMUSG00000079463	4.12821	8.94872	13.5641	2.1677	3.28571	1.51576
ENSMUSG00000034667	2.63158	12.6053	19.1053	4.79	7.26	1.51566
ENSMUSG00000068039	3.48718	23.5385	35.6667	6.75	10.2279	1.51525
ENSMUSG00000014771	1.71053	9.5	14.3947	5.55385	8.41539	1.51524
ENSMUSG00000019878	1.58974	7.66667	11.6154	4.82258	7.30645	1.51505
ENSMUSG00000078875	1.60526	7.97368	12.0789	4.96721	7.52459	1.51485
ENSMUSG00000036875	2.36842	7.26316	11	3.06667	4.64444	1.51449
ENSMUSG00000059920	2.30769	9.76923	14.7949	4.23333	6.41111	1.51444
ENSMUSG00000025208	2.71053	13.0526	19.7632	4.81553	7.29126	1.51411
ENSMUSG00000061306	3.25641	6.58974	9.97436	2.02362	3.06299	1.51362
ENSMUSG00000037514	1.53846	9.30769	14.0769	6.05	9.15	1.5124
ENSMUSG00000012126	1.15789	3.18421	4.81579	2.75	4.15909	1.5124
ENSMUSG00000033918	1.26316	15.0526	22.7632	11.9167	18.0208	1.51224
ENSMUSG00000020427	1.20513	4.20513	6.35897	3.48936	5.2766	1.5122
ENSMUSG00000087120	2.17949	16.3846	24.7692	7.51765	11.3647	1.51174
ENSMUSG00000049657	1.76316	5.60526	8.47368	3.1791	4.80597	1.51174
ENSMUSG00000030101	2.34211	5.65789	8.55263	2.41573	3.65169	1.51163
ENSMUSG00000066892	1.97368	9.21053	13.9211	4.66667	7.05333	1.51143
ENSMUSG00000031910	1.15789	3.5	5.28947	3.02273	4.56818	1.51128
ENSMUSG00000021051	1.76316	4.94737	7.47368	2.80597	4.23881	1.51064
ENSMUSG00000017550	2.92105	6.18421	9.34211	2.11712	3.1982	1.51064
ENSMUSG00000038489	2.39474	11.9211	18	4.97802	7.51648	1.50993
ENSMUSG00000005718	2.46154	15.5385	23.4615	6.3125	9.53125	1.5099
ENSMUSG00000084205	2.46154	6.79487	10.2564	2.76042	4.16667	1.50943
ENSMUSG00000002014	1.23684	9.92105	14.9737	8.02128	12.1064	1.50928
ENSMUSG00000032966	2.23684	10.5	15.8421	4.69412	7.08235	1.50877
ENSMUSG00000073702	2.23684	19.1053	28.8158	8.54118	12.8824	1.50826
ENSMUSG00000022898	2.1282	7.76923	11.7179	3.6506	5.50602	1.50825
ENSMUSG00000020109	2.61538	12.6154	19.0256	4.82353	7.27451	1.50813
ENSMUSG00000001440	0.578947	9.78947	14.7632	9.78947	14.7632	1.50806
ENSMUSG00000025358	3.31579	8.23684	12.4211	2.48413	3.74603	1.50799
ENSMUSG00000092044	2.41026	8.17949	12.3333	3.39362	5.11702	1.50784
ENSMUSG00000024246	1.41026	8.28205	12.4872	5.87273	8.85455	1.50774
ENSMUSG00000000563	1.63158	17.6842	26.6579	10.8387	16.3387	1.50744
ENSMUSG00000010047	3.41026	7.23077	10.8974	2.1203	3.19549	1.50709
ENSMUSG00000087222	1.8718	9.30769	14.0256	4.9726	7.49315	1.50689
ENSMUSG00000030062	2.94872	9.71795	14.641	3.29565	4.96522	1.5066
ENSMUSG00000089832	2.20513	5.87179	8.84615	2.66279	4.01163	1.50655
ENSMUSG00000036114	1.10526	10.1316	15.2632	9.16667	13.8095	1.50649
ENSMUSG00000038690	2.8718	14.1282	21.2821	4.91964	7.41071	1.50635
ENSMUSG00000005667	2.92308	8.10256	12.2051	2.77193	4.17544	1.50633
ENSMUSG00000021840	2.71053	10.5	15.8158	3.87379	5.83495	1.50627
ENSMUSG00000079351	0.769231	4.15385	6.25641	4.15385	6.25641	1.50617
ENSMUSG00000001056	2.74359	17.4359	26.2564	6.35514	9.57009	1.50588
ENSMUSG00000028743	1.78947	9.05263	13.6316	5.05882	7.61765	1.50581
ENSMUSG00000041203	2.10256	17.7436	26.7179	8.43902	12.7073	1.50578
ENSMUSG00000031202	0.973684	2.5	3.76316	2.5	3.76316	1.50526
ENSMUSG00000060904	2.41026	7.82051	11.7692	3.24468	4.88298	1.50492
ENSMUSG00000054589	2.26316	5.73684	8.63158	2.53488	3.81395	1.50459
ENSMUSG00000005846	4.02632	20.3421	30.6053	5.05229	7.60131	1.50453
ENSMUSG00000027331	3.10256	6.25641	9.41026	2.01653	3.03306	1.5041
ENSMUSG00000020720	2.20513	13.0256	19.5897	5.90698	8.88372	1.50394
ENSMUSG00000020124	1.28205	6.66667	10.0256	5.2	7.82	1.50385
ENSMUSG00000020553	0.710526	3.44737	5.18421	3.44737	5.18421	1.50382
ENSMUSG00000028869	1.28947	7.94737	11.9474	6.16326	9.2653	1.50331
ENSMUSG00000065435	2.71053	16.5263	24.8421	6.09709	9.16505	1.50318
ENSMUSG00000042743	1.55263	4.39474	6.60526	2.83051	4.25424	1.50299
ENSMUSG00000053205	1.23077	5.51282	8.28205	4.47917	6.72917	1.50233
ENSMUSG00000025337	1.63158	18.0789	27.1579	11.0806	16.6452	1.50218
ENSMUSG00000071573	1.69231	6.07692	9.1282	3.59091	5.39394	1.50211
ENSMUSG00000050248	1	6.65789	10	6.65789	10	1.50198
ENSMUSG00000022450	3.25641	13.1795	19.7949	4.04724	6.07874	1.50195
ENSMUSG00000021595	1.44737	7.76316	11.6579	5.36364	8.05455	1.50169
ENSMUSG00000014496	2.30769	7.71795	11.5897	3.34445	5.02222	1.50166
ENSMUSG00000046671	2.8718	9.97436	14.9744	3.47321	5.21429	1.50129
ENSMUSG00000091642	2.21053	13.2895	19.9474	6.01191	9.02381	1.50099
ENSMUSG00000036371	5.4359	32.5385	48.8205	5.98585	8.98113	1.50039
ENSMUSG00000036188	2.97436	7.23077	10.8462	2.43103	3.64655	1.5
ENSMUSG00000054302	2.05263	9.10526	13.6579	4.4359	6.65384	1.5
ENSMUSG00000078863	1.71795	7.89744	11.8462	4.59701	6.89552	1.5
ENSMUSG00000016257	2.89744	10	15	3.45133	5.17699	1.5
ENSMUSG00000090902	3.26316	8.78947	13.1842	2.69355	4.04032	1.5
ENSMUSG00000058443	0.763158	2.21053	3.31579	2.21053	3.31579	1.5
ENSMUSG00000007411	1.5	7.47368	11.2105	4.98246	7.47368	1.5
ENSMUSG00000056820	1.89474	6.63158	9.94737	3.5	5.25	1.5
ENSMUSG00000022253	0.538462	2.82051	4.23077	2.82051	4.23077	1.5
ENSMUSG00000074627	3.10256	15.5641	23.3333	5.01653	7.52066	1.49918
ENSMUSG00000014402	1.73684	16.7368	25.0789	9.63636	14.4394	1.49843
ENSMUSG00000029439	2.65789	7.34211	11	2.76238	4.13861	1.49821
ENSMUSG00000025980	2.36842	17.1316	25.6579	7.23333	10.8333	1.4977
ENSMUSG00000017264	1.61539	10.0513	15.0513	6.22222	9.31746	1.49745
ENSMUSG00000038506	1.76316	4.23684	6.34211	2.40298	3.59701	1.49689
ENSMUSG00000003808	2.28947	14.9211	22.3158	6.51724	9.74712	1.49559
ENSMUSG00000037253	1	2.97368	4.44737	2.97368	4.44737	1.49558
ENSMUSG00000027663	1.76923	15.1026	22.5641	8.53623	12.7536	1.49406
ENSMUSG00000056671	0.289474	2.02632	3.02632	2.02632	3.02632	1.49351
ENSMUSG00000022064	1.36842	9.92105	14.8158	7.25	10.8269	1.49337
ENSMUSG00000090575	1.71053	7	10.4474	4.09231	6.10769	1.49248
ENSMUSG00000002820	3.34211	8.71053	13	2.6063	3.88976	1.49245
ENSMUSG00000024644	2.48718	5	7.46154	2.01031	3	1.49231
ENSMUSG00000049300	2.65789	8.5	12.6842	3.19802	4.77228	1.49226
ENSMUSG00000029681	4.23684	11.7105	17.4737	2.76398	4.12422	1.49213
ENSMUSG00000089082	1.36842	3.26316	4.86842	2.38462	3.55769	1.49194
ENSMUSG00000026021	1.84615	14.2821	21.3077	7.73611	11.5417	1.49192
ENSMUSG00000030697	3.1282	14.0256	20.9231	4.48361	6.68852	1.49177
ENSMUSG00000045503	1.13158	6.36842	9.5	5.62791	8.39535	1.49174
ENSMUSG00000022500	2	4.76316	7.10526	2.38158	3.55263	1.49171
ENSMUSG00000091247	1.28205	4.48718	6.69231	3.5	5.22	1.49143
ENSMUSG00000085137	1.17949	10.2308	15.2564	8.67391	12.9348	1.49123
ENSMUSG00000027082	1.39474	2.94737	4.39474	2.11321	3.15094	1.49107
ENSMUSG00000025981	1.64103	5.64103	8.41026	3.4375	5.125	1.49091
ENSMUSG00000033623	2.35897	6.84615	10.2051	2.90217	4.32609	1.49064
ENSMUSG00000027076	2.23077	14.641	21.8205	6.56322	9.78161	1.49037
ENSMUSG00000000346	1.74359	6.48718	9.66667	3.72059	5.54412	1.49012
ENSMUSG00000041702	0.368421	3.92105	5.84211	3.92105	5.84211	1.48993
ENSMUSG00000020780	3.28947	9.94737	14.8158	3.024	4.504	1.48942
ENSMUSG00000024145	1.55263	12.4211	18.5	8	11.9153	1.48941
ENSMUSG00000034336	1.42105	5.81579	8.65789	4.09259	6.09259	1.48869
ENSMUSG00000029500	3.65789	10.4474	15.5526	2.85611	4.2518	1.48867
ENSMUSG00000018697	2.38462	11.2308	16.7179	4.70968	7.01075	1.48858
ENSMUSG00000030516	0.948718	5.5641	8.28205	5.5641	8.28205	1.48848
ENSMUSG00000032293	1.36842	6.78947	10.1053	4.96154	7.38462	1.48837
ENSMUSG00000001999	1.48718	5.51282	8.20513	3.7069	5.51724	1.48837
ENSMUSG00000027668	0.684211	4.36842	6.5	4.36842	6.5	1.48795
ENSMUSG00000022545	2.30769	9.30769	13.8462	4.03333	6	1.4876
ENSMUSG00000067847	3.23077	12.359	18.3846	3.8254	5.69048	1.48755
ENSMUSG00000042364	2.15789	7.34211	10.9211	3.40244	5.06098	1.48746
ENSMUSG00000031792	1.79487	5.05128	7.51282	2.81429	4.18571	1.48731
ENSMUSG00000030796	0.842105	2.05263	3.05263	2.05263	3.05263	1.48718
ENSMUSG00000020834	2.30769	4.84615	7.20513	2.1	3.12222	1.48677
ENSMUSG00000037463	2	9.47368	14.0789	4.73684	7.03947	1.48611
ENSMUSG00000055013	0.894737	2.81579	4.18421	2.81579	4.18421	1.48598
ENSMUSG00000049504	1.64103	8.17949	12.1538	4.98437	7.40625	1.48589
ENSMUSG00000033434	1.17949	16.641	24.7179	14.1087	20.9565	1.48536
ENSMUSG00000001774	3.38462	9.25641	13.7436	2.73485	4.06061	1.48476
ENSMUSG00000039242	3.05263	9.84211	14.6053	3.22414	4.78448	1.48396
ENSMUSG00000015202	1.18421	3.97368	5.89474	3.35555	4.97778	1.48344
ENSMUSG00000024091	2.89474	12.4211	18.4211	4.29091	6.36364	1.48305
ENSMUSG00000091344	1.05263	7.63158	11.3158	7.25	10.75	1.48276
ENSMUSG00000030747	3.41026	7.92308	11.7436	2.32331	3.44361	1.4822
ENSMUSG00000091214	1.28205	4.94872	7.33333	3.86	5.72	1.48187
ENSMUSG00000046020	1.35897	4.20513	6.23077	3.09434	4.58491	1.48171
ENSMUSG00000086820	1.94872	4.15385	6.15385	2.13158	3.15789	1.48148
ENSMUSG00000034636	0.589744	4.10256	6.07692	4.10256	6.07692	1.48125
ENSMUSG00000055912	1.28947	4.15789	6.15789	3.22449	4.77551	1.48101
ENSMUSG00000084786	2.02632	8.92105	13.2105	4.4026	6.51948	1.48083
ENSMUSG00000041936	0.947368	2.73684	4.05263	2.73684	4.05263	1.48077
ENSMUSG00000040370	0.948718	11.1026	16.4359	11.1026	16.4359	1.48037
ENSMUSG00000078201	2.73684	12.7105	18.8158	4.64423	6.875	1.48033
ENSMUSG00000021969	1.48718	7.10256	10.5128	4.77586	7.06897	1.48014
ENSMUSG00000062397	0.897436	11.0769	16.3846	11.0769	16.3846	1.47917
ENSMUSG00000049969	2.41026	9.79487	14.4872	4.06383	6.01064	1.47906
ENSMUSG00000030733	2.05128	8.51282	12.5897	4.15	6.1375	1.47892
ENSMUSG00000028066	2.84615	15.7436	23.2821	5.53153	8.18018	1.47883
ENSMUSG00000002728	0.947368	8.68421	12.8421	8.68421	12.8421	1.47879
ENSMUSG00000022422	2.57895	6.10526	9.02632	2.36735	3.5	1.47845
ENSMUSG00000002006	1.02632	2.97368	4.39474	2.89744	4.28205	1.47788
ENSMUSG00000060029	2.68421	10.6316	15.7105	3.96078	5.85294	1.47772
ENSMUSG00000051232	2.63158	15.2105	22.4737	5.78	8.54	1.47751
ENSMUSG00000035126	1.15789	5.78947	8.55263	5	7.38636	1.47727
ENSMUSG00000086859	3.05263	21.2632	31.3947	6.96552	10.2845	1.47649
ENSMUSG00000014232	1.15789	4.47368	6.60526	3.86364	5.70454	1.47647
ENSMUSG00000020611	1.5641	6.46154	9.53846	4.13115	6.09836	1.47619
ENSMUSG00000035614	2.48718	8.51282	12.5641	3.42268	5.05155	1.4759
ENSMUSG00000021867	1.46154	4.69231	6.92308	3.21053	4.73684	1.47541
ENSMUSG00000027012	2.65789	6.92105	10.2105	2.60396	3.84158	1.47529
ENSMUSG00000030878	2.25641	6.69231	9.8718	2.96591	4.375	1.4751
ENSMUSG00000028453	1.28205	4.53846	6.69231	3.54	5.22	1.47458
ENSMUSG00000020564	1.13158	3.60526	5.31579	3.18605	4.69767	1.47445
ENSMUSG00000026464	0.974359	11.8974	17.5385	11.8974	17.5385	1.47414
ENSMUSG00000047721	3.78947	14.1053	20.7895	3.72222	5.48611	1.47388
ENSMUSG00000024841	2.84615	11.641	17.1538	4.09009	6.02703	1.47357
ENSMUSG00000015882	0.589744	3.84615	5.66667	3.84615	5.66667	1.47333
ENSMUSG00000003346	2.05263	7.73684	11.3947	3.76923	5.55128	1.47279
ENSMUSG00000041958	1.69231	6.5641	9.66667	3.87879	5.71212	1.47266
ENSMUSG00000027706	2.47368	15.6579	23.0526	6.32979	9.31915	1.47227
ENSMUSG00000039801	1.31579	8.02632	11.8158	6.1	8.98	1.47213
ENSMUSG00000036890	1	3.64103	5.35897	3.64103	5.35897	1.47183
ENSMUSG00000041354	1.74359	5.38462	7.92308	3.08823	4.54412	1.47143
ENSMUSG00000030881	2.28947	6.81579	10.0263	2.97701	4.37931	1.47104
ENSMUSG00000030805	2.46154	9.25641	13.6154	3.76042	5.53125	1.47091
ENSMUSG00000033960	1.07692	2.61538	3.84615	2.42857	3.57143	1.47059
ENSMUSG00000078974	1.94737	13.6053	20	6.98649	10.2703	1.47002
ENSMUSG00000082195	6.23077	16.641	24.4615	2.67078	3.92593	1.46995
ENSMUSG00000044117	2.82051	10.2051	15	3.61818	5.31818	1.46985
ENSMUSG00000015839	3.4359	10.2051	15	2.97015	4.36567	1.46985
ENSMUSG00000085076	2.28947	6.89474	10.1316	3.01149	4.42529	1.46947
ENSMUSG00000009585	2	15.0789	22.1579	7.53947	11.0789	1.46946
ENSMUSG00000022136	1.66667	5.74359	8.4359	3.44615	5.06154	1.46875
ENSMUSG00000078642	2.33333	7.66667	11.2564	3.28571	4.82418	1.46823
ENSMUSG00000025510	2.48718	5.64103	8.28205	2.26804	3.3299	1.46818
ENSMUSG00000039901	2.5641	5.92308	8.69231	2.31	3.39	1.46753
ENSMUSG00000038697	1.69231	13.3333	19.5641	7.87879	11.5606	1.46731
ENSMUSG00000025917	2.60526	15.1579	22.2368	5.81818	8.53535	1.46701
ENSMUSG00000022299	2.69231	10.4872	15.3846	3.89524	5.71428	1.46699
ENSMUSG00000028124	2.15385	6.58974	9.66667	3.05952	4.4881	1.46693
ENSMUSG00000022587	1.46154	9.94872	14.5897	6.80702	9.98246	1.46649
ENSMUSG00000003382	1.84615	8.30769	12.1795	4.5	6.59722	1.46605
ENSMUSG00000079732	2.18421	6.05263	8.86842	2.77108	4.06024	1.46522
ENSMUSG00000016252	3.07895	10.9211	16	3.54701	5.19658	1.46506
ENSMUSG00000043794	1.20513	5.12821	7.51282	4.25532	6.23404	1.465
ENSMUSG00000054612	1.10256	5.84615	8.5641	5.30233	7.76744	1.46491
ENSMUSG00000031513	1.39474	6.34211	9.28947	4.54717	6.66038	1.46473
ENSMUSG00000078862	2.05263	6.63158	9.71053	3.23077	4.73077	1.46429
ENSMUSG00000031782	2.48718	15.4103	22.5641	6.19588	9.07217	1.46423
ENSMUSG00000068417	0	2.82051	4.12821	2.82051	4.12821	1.46364
ENSMUSG00000060032	2.23077	18.1538	26.5641	8.13793	11.908	1.46328
ENSMUSG00000090996	1.02564	6.25641	9.15385	6.1	8.925	1.46311
ENSMUSG00000020089	1.46154	12.359	18.0769	8.45614	12.3684	1.46266
ENSMUSG00000090551	1.81579	5.63158	8.23684	3.10145	4.53623	1.46262
ENSMUSG00000031352	1.34211	3.86842	5.65789	2.88235	4.21569	1.46259
ENSMUSG00000046230	1.23684	4.21053	6.15789	3.40426	4.97872	1.4625
ENSMUSG00000058755	0.868421	2.10526	3.07895	2.10526	3.07895	1.4625
ENSMUSG00000086689	3.05128	6.82051	9.97436	2.23529	3.26891	1.46241
ENSMUSG00000042225	0.421053	2.39474	3.5	2.39474	3.5	1.46154
ENSMUSG00000035983	1.46154	13.7949	20.1538	9.4386	13.7895	1.46097
ENSMUSG00000028517	0.666667	2.28205	3.33333	2.28205	3.33333	1.46067
ENSMUSG00000034484	0.868421	4.68421	6.84211	4.68421	6.84211	1.46067
ENSMUSG00000036160	3.28947	15.7105	22.9474	4.776	6.976	1.46064
ENSMUSG00000021546	2.53846	25.8974	37.8205	10.202	14.899	1.4604
ENSMUSG00000085698	3.60526	7.26316	10.6053	2.0146	2.94161	1.46014
ENSMUSG00000034210	1.92308	5.12821	7.48718	2.66667	3.89333	1.46
ENSMUSG00000003955	0.589744	13.0513	19.0513	13.0513	19.0513	1.45972
ENSMUSG00000000276	3.33333	10.7692	15.7179	3.23077	4.71539	1.45952
ENSMUSG00000059772	3.94872	16.9487	24.7179	4.29221	6.25974	1.4584
ENSMUSG00000039748	1.79487	8.23077	12	4.58571	6.68571	1.45794
ENSMUSG00000053565	1.84211	15.8158	23.0526	8.58572	12.5143	1.45757
ENSMUSG00000090491	2.44737	5.18421	7.55263	2.11828	3.08602	1.45685
ENSMUSG00000064841	0.868421	24.7895	36.1053	24.7895	36.1053	1.45648
ENSMUSG00000037972	1.94872	4.33333	6.30769	2.22368	3.23684	1.45562
ENSMUSG00000048497	1.15789	2.94737	4.28947	2.54545	3.70454	1.45536
ENSMUSG00000086389	1.53846	3.15385	4.58974	2.05	2.98333	1.45528
ENSMUSG00000031843	3.76316	16.3684	23.8158	4.34965	6.32867	1.45498
ENSMUSG00000030978	3.28205	7.38462	10.7436	2.25	3.27344	1.45486
ENSMUSG00000002825	4.26316	13.3947	19.4737	3.14198	4.5679	1.45383
ENSMUSG00000020520	2.02564	6.05128	8.79487	2.98734	4.34177	1.45339
ENSMUSG00000018293	1.05263	18.2368	26.5	17.325	25.175	1.4531
ENSMUSG00000029168	1.92308	4.07692	5.92308	2.12	3.08	1.45283
ENSMUSG00000044387	1.25641	27.4103	39.8205	21.8163	31.6939	1.45276
ENSMUSG00000029049	1.34211	3.89474	5.65789	2.90196	4.21569	1.4527
ENSMUSG00000066324	1.97436	6.23077	9.05128	3.15584	4.58442	1.45267
ENSMUSG00000043183	1.28947	5	7.26316	3.87755	5.63265	1.45263
ENSMUSG00000026743	0.74359	5.66667	8.23077	5.66667	8.23077	1.45249
ENSMUSG00000073543	2.17949	6.58974	9.5641	3.02353	4.38824	1.45136
ENSMUSG00000085227	1.76316	11.0789	16.0789	6.28358	9.1194	1.45131
ENSMUSG00000013465	1.73684	9.92105	14.3947	5.71212	8.28788	1.45093
ENSMUSG00000031432	2	6.25641	9.07692	3.1282	4.53846	1.45082
ENSMUSG00000022999	2.73684	5.55263	8.05263	2.02885	2.94231	1.45024
ENSMUSG00000021811	4.23684	12.1053	17.5526	2.85714	4.14286	1.45
ENSMUSG00000085480	3.5641	8.71795	12.641	2.44604	3.54676	1.45
ENSMUSG00000026083	2.4359	9.46154	13.7179	3.88421	5.63158	1.44986
ENSMUSG00000027509	1.97368	8.65789	12.5526	4.38667	6.36	1.44985
ENSMUSG00000019797	2.5	6.02632	8.73684	2.41053	3.49474	1.44978
ENSMUSG00000029038	2.05263	15.4474	22.3947	7.52564	10.9103	1.44974
ENSMUSG00000090656	1.41026	4.33333	6.28205	3.07273	4.45455	1.4497
ENSMUSG00000078919	2.4359	12.7179	18.4359	5.22105	7.56842	1.4496
ENSMUSG00000038069	0.923077	7.82051	11.3333	7.82051	11.3333	1.44918
ENSMUSG00000022009	3.63158	13.1842	19.1053	3.63043	5.26087	1.4491
ENSMUSG00000037416	1.28205	5.53846	8.02564	4.32	6.26	1.44907
ENSMUSG00000015542	1.71053	4.05263	5.86842	2.36923	3.43077	1.44805
ENSMUSG00000018932	1.71795	8.8718	12.8462	5.16418	7.47761	1.44798
ENSMUSG00000035696	0.384615	5.66667	8.20513	5.66667	8.20513	1.44796
ENSMUSG00000047649	2.55263	8.81579	12.7632	3.45361	5	1.44776
ENSMUSG00000035842	2.21053	16.9474	24.5263	7.66667	11.0952	1.44721
ENSMUSG00000001755	0.846154	6.30769	9.1282	6.30769	9.1282	1.44715
ENSMUSG00000020705	3.02632	18.4211	26.6579	6.08696	8.8087	1.44714
ENSMUSG00000024137	2.71053	14.7895	21.3947	5.45631	7.8932	1.44662
ENSMUSG00000032434	2.94737	8.13158	11.7632	2.75893	3.99107	1.4466
ENSMUSG00000032615	1.55263	11.5526	16.7105	7.44068	10.7627	1.44647
ENSMUSG00000036636	1.10256	12.1282	17.5385	11	15.907	1.44609
ENSMUSG00000031971	1.71053	4.84211	7	2.83077	4.09231	1.44565
ENSMUSG00000014313	1.15385	11.0513	15.9744	9.57778	13.8444	1.44548
ENSMUSG00000086419	1.8718	6.23077	9	3.32877	4.80822	1.44444
ENSMUSG00000024056	2.07692	11.0769	16	5.33333	7.7037	1.44444
ENSMUSG00000026356	3.65789	18.0789	26.1053	4.94245	7.13669	1.44396
ENSMUSG00000043439	2.42105	18.2105	26.2895	7.52174	10.8587	1.44364
ENSMUSG00000037905	1.60526	8.84211	12.7632	5.5082	7.95082	1.44345
ENSMUSG00000050244	2.76316	13	18.7632	4.70476	6.79048	1.44332
ENSMUSG00000029814	1.65789	12.5263	18.0789	7.55555	10.9048	1.44328
ENSMUSG00000005378	1.25641	9.48718	13.6923	7.55102	10.898	1.44324
ENSMUSG00000038563	1.10526	4.86842	7.02632	4.40476	6.35714	1.44324
ENSMUSG00000070461	0.473684	2.07895	3	2.07895	3	1.44304
ENSMUSG00000037434	1.57895	6	8.65789	3.8	5.48333	1.44298
ENSMUSG00000020549	2.44737	11.4737	16.5526	4.68817	6.76344	1.44266
ENSMUSG00000031370	0.615385	10.7179	15.4615	10.7179	15.4615	1.44258
ENSMUSG00000013275	2.51282	9.10256	13.1282	3.62245	5.22449	1.44225
ENSMUSG00000061028	2.51282	11.3077	16.3077	4.5	6.48979	1.44218
ENSMUSG00000091264	1.1282	3.76923	5.4359	3.34091	4.81818	1.44218
ENSMUSG00000045251	3.92308	9.74359	14.0513	2.48366	3.5817	1.44211
ENSMUSG00000024908	1.60526	8.63158	12.4474	5.37705	7.7541	1.44207
ENSMUSG00000091921	1.84615	5.05128	7.28205	2.73611	3.94444	1.44162
ENSMUSG00000074738	1.84615	5.05128	7.28205	2.73611	3.94444	1.44162
ENSMUSG00000079184	3.68421	18	25.9474	4.88571	7.04286	1.44152
ENSMUSG00000029097	2.20513	6.74359	9.71795	3.05814	4.40698	1.44106
ENSMUSG00000000303	4.41026	15.641	22.5385	3.54651	5.11047	1.44098
ENSMUSG00000029499	1.25641	6.28205	9.05128	5	7.20408	1.44082
ENSMUSG00000025287	0.794872	6.41026	9.23077	6.41026	9.23077	1.44
ENSMUSG00000038729	1.97436	5.76923	8.30769	2.92208	4.20779	1.44
ENSMUSG00000048832	2.34211	8.97368	12.9211	3.83146	5.51685	1.43988
ENSMUSG00000040167	0.842105	5.44737	7.84211	5.44737	7.84211	1.43961
ENSMUSG00000013878	2.8718	8.69231	12.5128	3.02679	4.35714	1.43953
ENSMUSG00000091750	1.73684	5.86842	8.44737	3.37879	4.86364	1.43946
ENSMUSG00000053746	1.52632	3.47368	5	2.27586	3.27586	1.43939
ENSMUSG00000049751	1.60526	19.5263	28.1053	12.1639	17.5082	1.43935
ENSMUSG00000036427	2.71795	11.3333	16.3077	4.16981	6	1.43891
ENSMUSG00000000976	1.5	9.65789	13.8947	6.4386	9.26316	1.43869
ENSMUSG00000029924	2.23684	5.57895	8.02632	2.49412	3.58824	1.43868
ENSMUSG00000073471	1.61539	5.20513	7.48718	3.22222	4.63492	1.43842
ENSMUSG00000039814	4.30769	18.3077	26.3333	4.25	6.1131	1.43838
ENSMUSG00000078952	1.57895	7.21053	10.3684	4.56667	6.56667	1.43796
ENSMUSG00000006134	1.86842	14.8421	21.3421	7.94366	11.4225	1.43794
ENSMUSG00000031953	1.39474	8	11.5	5.73585	8.24528	1.4375
ENSMUSG00000091537	3.73684	11.7368	16.8684	3.14085	4.51408	1.43722
ENSMUSG00000025241	2.4359	5.10256	7.33333	2.09474	3.01053	1.43719
ENSMUSG00000048410	0.789474	6.02632	8.65789	6.02632	8.65789	1.43668
ENSMUSG00000007603	1.33333	14.1538	20.3333	10.6154	15.25	1.43659
ENSMUSG00000021692	2.48718	13.0513	18.7436	5.24742	7.53608	1.43615
ENSMUSG00000022177	2.28205	11.5385	16.5641	5.05618	7.25843	1.43556
[truncated: 28,446 more rows]

## Sheet: RPB1 occupied
Genes
ENSMUSG00000070190
ENSMUSG00000070246
ENSMUSG00000070243
ENSMUSG00000070168
ENSMUSG00000084751
ENSMUSG00000022881
ENSMUSG00000065392
ENSMUSG00000065281
ENSMUSG00000091021
ENSMUSG00000070251
ENSMUSG00000064721
ENSMUSG00000070194
ENSMUSG00000069310
ENSMUSG00000065767
ENSMUSG00000060036
ENSMUSG00000073596
ENSMUSG00000080463
ENSMUSG00000065782
ENSMUSG00000064816
ENSMUSG00000065305
ENSMUSG00000049539
ENSMUSG00000064387
ENSMUSG00000091963
ENSMUSG00000075924
ENSMUSG00000065208
ENSMUSG00000069270
ENSMUSG00000064382
ENSMUSG00000065294
ENSMUSG00000089083
ENSMUSG00000064880
ENSMUSG00000065353
ENSMUSG00000090867
ENSMUSG00000036181
ENSMUSG00000032424
ENSMUSG00000064440
ENSMUSG00000069267
ENSMUSG00000069308
ENSMUSG00000087935
ENSMUSG00000018102
ENSMUSG00000037742
ENSMUSG00000084667
ENSMUSG00000088524
ENSMUSG00000077734
ENSMUSG00000090430
ENSMUSG00000064881
ENSMUSG00000077220
ENSMUSG00000038975
ENSMUSG00000026969
ENSMUSG00000008682
ENSMUSG00000006333
ENSMUSG00000088059
ENSMUSG00000074578
ENSMUSG00000059309
ENSMUSG00000065463
ENSMUSG00000075876
ENSMUSG00000080542
ENSMUSG00000067370
ENSMUSG00000065738
ENSMUSG00000065735
ENSMUSG00000069266
ENSMUSG00000077614
ENSMUSG00000074637
ENSMUSG00000058773
ENSMUSG00000069273
ENSMUSG00000065734
ENSMUSG00000077515
ENSMUSG00000065160
ENSMUSG00000065097
ENSMUSG00000077565
ENSMUSG00000022884
ENSMUSG00000034120
ENSMUSG00000090733
ENSMUSG00000031320
ENSMUSG00000091405
ENSMUSG00000090101
ENSMUSG00000053332
ENSMUSG00000019961
ENSMUSG00000070392
ENSMUSG00000035455
ENSMUSG00000085016
ENSMUSG00000059070
ENSMUSG00000084708
ENSMUSG00000019505
ENSMUSG00000069303
ENSMUSG00000079641
ENSMUSG00000085241
ENSMUSG00000032494
ENSMUSG00000064768
ENSMUSG00000015656
ENSMUSG00000025362
ENSMUSG00000065369
ENSMUSG00000065124
ENSMUSG00000026500
ENSMUSG00000088929
ENSMUSG00000069272
ENSMUSG00000033967
ENSMUSG00000052565
ENSMUSG00000087558
ENSMUSG00000086917
ENSMUSG00000021772
ENSMUSG00000064612
ENSMUSG00000032495
ENSMUSG00000039191
ENSMUSG00000048758
ENSMUSG00000077575
ENSMUSG00000045411
ENSMUSG00000071470
ENSMUSG00000046711
ENSMUSG00000065016
ENSMUSG00000062808
ENSMUSG00000076062
ENSMUSG00000039220
ENSMUSG00000032398
ENSMUSG00000000740
ENSMUSG00000046434
ENSMUSG00000067288
ENSMUSG00000064841
ENSMUSG00000027079
ENSMUSG00000012848
ENSMUSG00000025794
ENSMUSG00000000787
ENSMUSG00000001525
ENSMUSG00000042699
ENSMUSG00000065272
ENSMUSG00000023004
ENSMUSG00000031939
ENSMUSG00000061477
ENSMUSG00000027620
ENSMUSG00000047215
ENSMUSG00000051176
ENSMUSG00000090086
ENSMUSG00000055923
ENSMUSG00000064823
ENSMUSG00000032399
ENSMUSG00000089542
ENSMUSG00000035278
ENSMUSG00000007892
ENSMUSG00000049517
ENSMUSG00000012405
ENSMUSG00000016559
ENSMUSG00000077440
ENSMUSG00000065289
ENSMUSG00000050936
ENSMUSG00000089788
ENSMUSG00000064602
ENSMUSG00000090826
ENSMUSG00000050708
ENSMUSG00000074129
ENSMUSG00000020328
ENSMUSG00000003970
ENSMUSG00000064901
ENSMUSG00000071456
ENSMUSG00000063689
ENSMUSG00000029199
ENSMUSG00000064731
ENSMUSG00000030619
ENSMUSG00000044387
ENSMUSG00000064741
ENSMUSG00000060938
ENSMUSG00000086290
ENSMUSG00000065649
ENSMUSG00000065295
ENSMUSG00000088219
ENSMUSG00000089726
ENSMUSG00000076437
ENSMUSG00000029782
ENSMUSG00000016319
ENSMUSG00000086429
ENSMUSG00000051579
ENSMUSG00000064918
ENSMUSG00000060126
ENSMUSG00000038900
ENSMUSG00000057841
ENSMUSG00000029911
ENSMUSG00000020962
ENSMUSG00000091609
ENSMUSG00000038007
ENSMUSG00000058385
ENSMUSG00000065822
ENSMUSG00000064925
ENSMUSG00000025764
ENSMUSG00000020359
ENSMUSG00000020719
ENSMUSG00000001415
ENSMUSG00000007880
ENSMUSG00000008683
ENSMUSG00000064513
ENSMUSG00000064858
ENSMUSG00000033916
ENSMUSG00000029304
ENSMUSG00000059796
ENSMUSG00000026456
ENSMUSG00000041632
ENSMUSG00000024790
ENSMUSG00000021037
ENSMUSG00000062825
ENSMUSG00000022849
ENSMUSG00000007872
ENSMUSG00000091299
ENSMUSG00000026234
ENSMUSG00000077192
ENSMUSG00000065941
ENSMUSG00000001627
ENSMUSG00000065818
ENSMUSG00000037563
ENSMUSG00000008348
ENSMUSG00000087166
ENSMUSG00000074166
ENSMUSG00000020211
ENSMUSG00000028367
ENSMUSG00000048100
ENSMUSG00000004980
ENSMUSG00000086173
ENSMUSG00000010205
ENSMUSG00000063884
ENSMUSG00000077564
ENSMUSG00000020219
ENSMUSG00000077711
ENSMUSG00000039810
ENSMUSG00000057342
ENSMUSG00000049932
ENSMUSG00000042406
ENSMUSG00000071415
ENSMUSG00000019837
ENSMUSG00000025290
ENSMUSG00000058600
ENSMUSG00000090744
ENSMUSG00000071516
ENSMUSG00000085054
ENSMUSG00000041881
ENSMUSG00000053907
ENSMUSG00000028693
ENSMUSG00000065219
ENSMUSG00000076051
ENSMUSG00000024400
ENSMUSG00000022114
ENSMUSG00000038569
ENSMUSG00000078684
ENSMUSG00000064829
ENSMUSG00000025967
ENSMUSG00000028234
ENSMUSG00000022010
ENSMUSG00000008482
ENSMUSG00000089827
ENSMUSG00000084569
ENSMUSG00000037894
ENSMUSG00000069307
ENSMUSG00000040594
ENSMUSG00000016477
ENSMUSG00000070493
ENSMUSG00000055148
ENSMUSG00000078671
ENSMUSG00000053560
ENSMUSG00000004356
ENSMUSG00000049775
ENSMUSG00000078812
ENSMUSG00000078786
ENSMUSG00000034032
ENSMUSG00000077797
ENSMUSG00000071172
ENSMUSG00000022462
ENSMUSG00000044533
ENSMUSG00000018293
ENSMUSG00000059552
ENSMUSG00000084762
ENSMUSG00000026792
ENSMUSG00000027341
ENSMUSG00000005198
ENSMUSG00000027424
ENSMUSG00000029580
ENSMUSG00000021520
ENSMUSG00000071644
ENSMUSG00000040669
ENSMUSG00000019970
ENSMUSG00000035530
ENSMUSG00000034994
ENSMUSG00000064949
ENSMUSG00000030744
ENSMUSG00000087673
ENSMUSG00000041453
ENSMUSG00000054099
ENSMUSG00000067274
ENSMUSG00000003779
ENSMUSG00000028187
ENSMUSG00000063171
ENSMUSG00000091588
ENSMUSG00000034175
ENSMUSG00000021650
ENSMUSG00000021134
ENSMUSG00000062867
ENSMUSG00000064604
ENSMUSG00000061983
ENSMUSG00000073627
ENSMUSG00000005610
ENSMUSG00000064725
ENSMUSG00000036097
ENSMUSG00000026564
ENSMUSG00000052397
ENSMUSG00000088948
ENSMUSG00000077563
ENSMUSG00000022682
ENSMUSG00000079437
ENSMUSG00000034518
ENSMUSG00000065628
ENSMUSG00000020546
ENSMUSG00000079259
ENSMUSG00000058558
ENSMUSG00000073867
ENSMUSG00000057113
ENSMUSG00000039678
ENSMUSG00000086526
ENSMUSG00000045107
ENSMUSG00000078851
ENSMUSG00000036964
ENSMUSG00000020180
ENSMUSG00000081058
ENSMUSG00000063457
ENSMUSG00000086388
ENSMUSG00000079004
ENSMUSG00000003429
ENSMUSG00000062822
ENSMUSG00000074826
ENSMUSG00000023944
ENSMUSG00000030979
ENSMUSG00000039367
ENSMUSG00000053656
ENSMUSG00000073147
ENSMUSG00000085175
ENSMUSG00000064696
ENSMUSG00000085628
ENSMUSG00000020544
ENSMUSG00000070934
ENSMUSG00000053198
ENSMUSG00000027286
ENSMUSG00000085334
ENSMUSG00000063316
ENSMUSG00000088351
ENSMUSG00000020107
ENSMUSG00000036752
ENSMUSG00000087377
ENSMUSG00000040565
ENSMUSG00000065878
ENSMUSG00000085105
ENSMUSG00000046364
ENSMUSG00000077185
ENSMUSG00000030008
ENSMUSG00000035960
ENSMUSG00000019960
ENSMUSG00000086085
ENSMUSG00000018921
ENSMUSG00000079252
ENSMUSG00000065258
ENSMUSG00000025508
ENSMUSG00000027342
ENSMUSG00000079435
ENSMUSG00000024335
ENSMUSG00000052146
ENSMUSG00000037851
ENSMUSG00000024188
ENSMUSG00000038612
ENSMUSG00000029430
ENSMUSG00000087213
ENSMUSG00000063785
ENSMUSG00000037805
ENSMUSG00000042508
ENSMUSG00000018774
ENSMUSG00000037570
ENSMUSG00000055900
ENSMUSG00000029614
ENSMUSG00000025868
ENSMUSG00000004127
ENSMUSG00000042439
ENSMUSG00000015672
ENSMUSG00000086082
ENSMUSG00000065527
ENSMUSG00000040651
ENSMUSG00000024608
ENSMUSG00000012396
ENSMUSG00000028691
ENSMUSG00000035161
ENSMUSG00000036693
ENSMUSG00000041975
ENSMUSG00000019942
ENSMUSG00000036438
ENSMUSG00000076432
ENSMUSG00000062198
ENSMUSG00000046295
ENSMUSG00000038539
ENSMUSG00000063849
ENSMUSG00000024661
ENSMUSG00000086295
ENSMUSG00000049553
ENSMUSG00000074807
ENSMUSG00000080610
ENSMUSG00000065905
ENSMUSG00000084931
ENSMUSG00000087178
ENSMUSG00000091747
ENSMUSG00000021951
ENSMUSG00000031508
ENSMUSG00000087529
ENSMUSG00000024309
ENSMUSG00000036894
ENSMUSG00000018171
ENSMUSG00000026388
ENSMUSG00000091968
ENSMUSG00000003778
ENSMUSG00000027259
ENSMUSG00000071653
ENSMUSG00000033434
ENSMUSG00000032199
ENSMUSG00000037278
ENSMUSG00000038412
ENSMUSG00000043644
ENSMUSG00000068854
ENSMUSG00000020257
ENSMUSG00000028495
ENSMUSG00000049489
ENSMUSG00000052837
ENSMUSG00000029502
ENSMUSG00000024097
ENSMUSG00000046330
ENSMUSG00000045394
ENSMUSG00000025591
ENSMUSG00000068959
ENSMUSG00000022234
ENSMUSG00000000078
ENSMUSG00000051391
ENSMUSG00000073000
ENSMUSG00000057101
ENSMUSG00000030177
ENSMUSG00000038010
ENSMUSG00000010554
ENSMUSG00000033166
ENSMUSG00000030079
ENSMUSG00000042745
ENSMUSG00000033732
ENSMUSG00000031095
ENSMUSG00000025613
ENSMUSG00000034303
ENSMUSG00000021270
ENSMUSG00000003038
ENSMUSG00000086251
ENSMUSG00000007783
ENSMUSG00000064427
ENSMUSG00000034892
ENSMUSG00000033107
ENSMUSG00000021621
ENSMUSG00000037608
ENSMUSG00000091883
ENSMUSG00000039599
ENSMUSG00000031577
ENSMUSG00000029474
ENSMUSG00000091348
ENSMUSG00000007029
ENSMUSG00000079710
ENSMUSG00000036009
ENSMUSG00000025982
ENSMUSG00000090593
ENSMUSG00000030216
ENSMUSG00000020936
ENSMUSG00000027131
ENSMUSG00000020358
ENSMUSG00000001420
ENSMUSG00000087547
ENSMUSG00000014245
ENSMUSG00000045128
ENSMUSG00000057572
ENSMUSG00000064981
ENSMUSG00000065394
ENSMUSG00000017716
ENSMUSG00000033554
ENSMUSG00000002010
ENSMUSG00000073485
ENSMUSG00000026238
ENSMUSG00000029263
ENSMUSG00000042087
ENSMUSG00000005103
ENSMUSG00000001270
ENSMUSG00000005493
ENSMUSG00000032392
ENSMUSG00000042293
ENSMUSG00000028899
ENSMUSG00000008668
ENSMUSG00000028970
ENSMUSG00000054321
ENSMUSG00000064837
ENSMUSG00000031422
ENSMUSG00000063524
ENSMUSG00000043716
ENSMUSG00000045294
ENSMUSG00000015943
ENSMUSG00000052566
ENSMUSG00000068823
ENSMUSG00000039990
ENSMUSG00000086488
ENSMUSG00000041560
ENSMUSG00000034168
ENSMUSG00000091947
ENSMUSG00000003955
ENSMUSG00000052419
ENSMUSG00000047515
ENSMUSG00000029735
ENSMUSG00000041459
ENSMUSG00000033396
ENSMUSG00000020390
ENSMUSG00000065147
ENSMUSG00000035545
ENSMUSG00000020812
ENSMUSG00000009927
ENSMUSG00000037458
ENSMUSG00000005566
ENSMUSG00000054836
ENSMUSG00000085482
ENSMUSG00000024767
ENSMUSG00000042396
ENSMUSG00000019795
ENSMUSG00000044881
ENSMUSG00000029486
ENSMUSG00000089371
ENSMUSG00000052459
ENSMUSG00000087912
ENSMUSG00000032194
ENSMUSG00000017307
ENSMUSG00000022346
ENSMUSG00000033845
ENSMUSG00000030057
ENSMUSG00000086802
ENSMUSG00000086918
ENSMUSG00000025155
ENSMUSG00000024427
ENSMUSG00000028407
ENSMUSG00000010095
ENSMUSG00000054717
ENSMUSG00000041846
ENSMUSG00000045968
ENSMUSG00000040263
ENSMUSG00000048930
ENSMUSG00000040952
ENSMUSG00000087387
ENSMUSG00000066551
ENSMUSG00000025898
ENSMUSG00000057561
ENSMUSG00000042207
ENSMUSG00000028158
ENSMUSG00000026107
ENSMUSG00000026520
ENSMUSG00000086775
ENSMUSG00000034457
ENSMUSG00000084825
ENSMUSG00000089762
ENSMUSG00000050945
ENSMUSG00000085956
ENSMUSG00000039048
ENSMUSG00000022248
ENSMUSG00000043421
ENSMUSG00000086346
ENSMUSG00000022323
ENSMUSG00000070939
ENSMUSG00000032518
ENSMUSG00000071645
ENSMUSG00000022552
ENSMUSG00000091623
ENSMUSG00000010538
ENSMUSG00000022559
ENSMUSG00000059273
ENSMUSG00000085156
ENSMUSG00000064666
ENSMUSG00000044442
ENSMUSG00000010025
ENSMUSG00000041133
ENSMUSG00000083816
ENSMUSG00000003813
ENSMUSG00000018379
ENSMUSG00000023973
ENSMUSG00000023087
ENSMUSG00000032641
ENSMUSG00000025037
ENSMUSG00000080352
ENSMUSG00000021810
ENSMUSG00000022471
ENSMUSG00000041966
ENSMUSG00000049751
ENSMUSG00000037815
ENSMUSG00000044176
ENSMUSG00000031691
ENSMUSG00000057863
ENSMUSG00000068601
ENSMUSG00000040044
ENSMUSG00000006740
ENSMUSG00000073576
ENSMUSG00000083317
ENSMUSG00000019773
ENSMUSG00000030609
ENSMUSG00000025236
ENSMUSG00000016526
ENSMUSG00000031232
ENSMUSG00000004929
ENSMUSG00000005882
ENSMUSG00000031762
ENSMUSG00000060152
ENSMUSG00000064493
ENSMUSG00000051811
ENSMUSG00000065637
ENSMUSG00000026473
ENSMUSG00000058230
ENSMUSG00000072419
ENSMUSG00000020163
ENSMUSG00000033918
ENSMUSG00000026464
ENSMUSG00000048897
ENSMUSG00000071072
ENSMUSG00000035372
ENSMUSG00000051355
ENSMUSG00000029138
ENSMUSG00000018583
ENSMUSG00000017778
ENSMUSG00000055188
ENSMUSG00000019897
ENSMUSG00000039067
ENSMUSG00000018362
ENSMUSG00000005370
ENSMUSG00000028331
ENSMUSG00000090621
ENSMUSG00000089093
ENSMUSG00000025439
ENSMUSG00000085322
ENSMUSG00000071866
ENSMUSG00000080134
ENSMUSG00000044201
ENSMUSG00000056201
ENSMUSG00000049295
ENSMUSG00000065862
ENSMUSG00000024436
ENSMUSG00000023905
ENSMUSG00000086493
ENSMUSG00000026374
ENSMUSG00000060636
ENSMUSG00000075043
ENSMUSG00000064514
ENSMUSG00000036023
ENSMUSG00000050555
ENSMUSG00000025203
ENSMUSG00000027285
ENSMUSG00000017615
ENSMUSG00000064500
ENSMUSG00000089232
ENSMUSG00000030447
ENSMUSG00000052446
ENSMUSG00000069910
ENSMUSG00000077426
ENSMUSG00000003119
ENSMUSG00000025759
ENSMUSG00000025257
ENSMUSG00000064767
ENSMUSG00000029223
ENSMUSG00000028893
ENSMUSG00000028645
ENSMUSG00000059939
ENSMUSG00000054206
ENSMUSG00000041815
ENSMUSG00000085769
ENSMUSG00000030689
ENSMUSG00000051627
ENSMUSG00000022035
ENSMUSG00000084877
ENSMUSG00000024539
ENSMUSG00000084785
ENSMUSG00000028837
ENSMUSG00000062328
ENSMUSG00000087367
ENSMUSG00000041491
ENSMUSG00000031262
ENSMUSG00000069744
ENSMUSG00000064844
ENSMUSG00000018446
ENSMUSG00000018239
ENSMUSG00000078441
ENSMUSG00000035370
ENSMUSG00000020326
ENSMUSG00000064284
ENSMUSG00000052423
ENSMUSG00000061374
ENSMUSG00000021953
ENSMUSG00000029034
ENSMUSG00000036977
ENSMUSG00000032294
ENSMUSG00000055760
ENSMUSG00000089012
ENSMUSG00000079008
ENSMUSG00000024121
ENSMUSG00000062997
ENSMUSG00000053119
ENSMUSG00000001604
ENSMUSG00000065304
ENSMUSG00000045996
ENSMUSG00000085208
ENSMUSG00000058355
ENSMUSG00000020289
ENSMUSG00000085705
ENSMUSG00000004018
ENSMUSG00000010608
ENSMUSG00000075281
ENSMUSG00000033808
ENSMUSG00000091878
ENSMUSG00000035621
ENSMUSG00000048439
ENSMUSG00000024135
ENSMUSG00000087424
ENSMUSG00000065904
ENSMUSG00000027405
ENSMUSG00000036036
ENSMUSG00000028295
ENSMUSG00000038398
ENSMUSG00000080503
ENSMUSG00000030335
ENSMUSG00000004945
ENSMUSG00000077737
ENSMUSG00000056579
ENSMUSG00000080373
ENSMUSG00000022556
ENSMUSG00000027133
ENSMUSG00000040370
ENSMUSG00000085396
ENSMUSG00000073822
ENSMUSG00000092118
ENSMUSG00000025337
ENSMUSG00000073455
ENSMUSG00000022283
ENSMUSG00000062397
ENSMUSG00000021242
ENSMUSG00000019826
ENSMUSG00000037149
ENSMUSG00000065640
ENSMUSG00000051378
ENSMUSG00000020064
ENSMUSG00000022982
ENSMUSG00000037017
ENSMUSG00000036636
ENSMUSG00000036450
ENSMUSG00000029505
ENSMUSG00000037364
ENSMUSG00000039568
ENSMUSG00000034064
ENSMUSG00000002129
ENSMUSG00000028820
ENSMUSG00000019792
ENSMUSG00000026260
ENSMUSG00000064030
ENSMUSG00000087060
ENSMUSG00000029720
ENSMUSG00000085165
ENSMUSG00000092103
ENSMUSG00000029730
ENSMUSG00000044339
ENSMUSG00000037169
ENSMUSG00000037262
ENSMUSG00000028035
ENSMUSG00000031665
ENSMUSG00000087169
ENSMUSG00000027281
ENSMUSG00000085776
ENSMUSG00000036648
ENSMUSG00000039756
ENSMUSG00000000563
ENSMUSG00000042569
ENSMUSG00000033307
ENSMUSG00000053012
ENSMUSG00000042354
ENSMUSG00000078521
ENSMUSG00000027751
ENSMUSG00000035150
ENSMUSG00000064563
ENSMUSG00000045822
ENSMUSG00000037640
ENSMUSG00000057666
ENSMUSG00000061458
ENSMUSG00000027852
ENSMUSG00000079036
ENSMUSG00000006456
ENSMUSG00000087621
ENSMUSG00000027715
ENSMUSG00000031370
ENSMUSG00000028292
ENSMUSG00000087502
ENSMUSG00000022313
ENSMUSG00000003208
ENSMUSG00000038806
ENSMUSG00000073415
ENSMUSG00000032244
ENSMUSG00000042650
ENSMUSG00000044148
ENSMUSG00000064966
ENSMUSG00000069170
ENSMUSG00000032040
ENSMUSG00000024604
ENSMUSG00000007603
ENSMUSG00000029384
ENSMUSG00000015289
ENSMUSG00000005148
ENSMUSG00000022706
ENSMUSG00000086516
ENSMUSG00000027274
ENSMUSG00000082436
ENSMUSG00000064380
ENSMUSG00000058258
ENSMUSG00000008686
ENSMUSG00000041841
ENSMUSG00000064938
ENSMUSG00000031862
ENSMUSG00000039427
ENSMUSG00000064797
ENSMUSG00000021040
ENSMUSG00000041949
ENSMUSG00000074212
ENSMUSG00000033773
ENSMUSG00000074102
ENSMUSG00000039630
ENSMUSG00000030654
ENSMUSG00000029462
ENSMUSG00000021488
ENSMUSG00000064751
ENSMUSG00000041571
ENSMUSG00000020255
ENSMUSG00000045193
ENSMUSG00000056552
ENSMUSG00000025786
ENSMUSG00000030876
ENSMUSG00000064672
ENSMUSG00000087249
ENSMUSG00000085727
ENSMUSG00000031353
ENSMUSG00000027423
ENSMUSG00000053178
ENSMUSG00000047719
ENSMUSG00000063800
ENSMUSG00000069713
ENSMUSG00000011179
ENSMUSG00000020460
ENSMUSG00000057130
ENSMUSG00000031631
ENSMUSG00000019992
ENSMUSG00000075266
ENSMUSG00000030096
ENSMUSG00000065287
ENSMUSG00000020669
ENSMUSG00000024423
ENSMUSG00000031389
ENSMUSG00000021518
ENSMUSG00000037236
ENSMUSG00000026020
ENSMUSG00000052912
ENSMUSG00000027787
ENSMUSG00000041716
ENSMUSG00000041084
ENSMUSG00000060679
ENSMUSG00000020087
ENSMUSG00000065676
ENSMUSG00000024991
ENSMUSG00000001518
ENSMUSG00000037669
ENSMUSG00000022601
ENSMUSG00000026960
ENSMUSG00000035595
ENSMUSG00000021041
ENSMUSG00000032712
ENSMUSG00000067860
ENSMUSG00000035139
ENSMUSG00000020994
ENSMUSG00000053925
ENSMUSG00000030471
ENSMUSG00000077714
ENSMUSG00000064138
ENSMUSG00000024037
ENSMUSG00000052428
ENSMUSG00000021546
ENSMUSG00000020397
ENSMUSG00000020547
ENSMUSG00000034329
ENSMUSG00000022185
ENSMUSG00000021645
ENSMUSG00000086942
ENSMUSG00000021519
ENSMUSG00000030795
ENSMUSG00000064390
ENSMUSG00000045867
ENSMUSG00000090935
ENSMUSG00000009575
ENSMUSG00000015176
ENSMUSG00000026019
ENSMUSG00000074141
ENSMUSG00000043858
ENSMUSG00000059142
ENSMUSG00000030327
ENSMUSG00000026775
ENSMUSG00000052429
ENSMUSG00000026781
ENSMUSG00000086016
ENSMUSG00000033931
ENSMUSG00000000134
ENSMUSG00000027933
ENSMUSG00000032673
ENSMUSG00000035367
ENSMUSG00000028138
ENSMUSG00000006373
ENSMUSG00000041236
ENSMUSG00000059586
ENSMUSG00000024491
ENSMUSG00000045767
ENSMUSG00000037857
ENSMUSG00000011306
ENSMUSG00000030752
ENSMUSG00000000958
ENSMUSG00000073775
ENSMUSG00000048787
ENSMUSG00000086768
ENSMUSG00000077212
ENSMUSG00000085011
ENSMUSG00000037730
ENSMUSG00000000751
ENSMUSG00000024740
ENSMUSG00000027500
ENSMUSG00000022913
ENSMUSG00000032348
ENSMUSG00000039221
ENSMUSG00000011257
ENSMUSG00000045136
ENSMUSG00000022023
ENSMUSG00000039795
ENSMUSG00000022792
ENSMUSG00000003848
ENSMUSG00000021139
ENSMUSG00000041360
ENSMUSG00000029632
ENSMUSG00000037405
ENSMUSG00000030337
ENSMUSG00000057278
ENSMUSG00000061979
ENSMUSG00000045391
ENSMUSG00000000826
ENSMUSG00000006736
ENSMUSG00000029817
ENSMUSG00000040428
ENSMUSG00000038279
ENSMUSG00000038374
ENSMUSG00000050714
ENSMUSG00000025056
ENSMUSG00000003814
ENSMUSG00000026193
ENSMUSG00000034343
ENSMUSG00000065105
ENSMUSG00000026288
ENSMUSG00000063888
ENSMUSG00000033326
ENSMUSG00000030314
ENSMUSG00000092020
ENSMUSG00000037725
ENSMUSG00000065041
ENSMUSG00000020706
ENSMUSG00000024069
ENSMUSG00000024571
ENSMUSG00000029328
ENSMUSG00000041147
ENSMUSG00000000486
ENSMUSG00000022385
ENSMUSG00000078667
ENSMUSG00000002496
ENSMUSG00000011752
ENSMUSG00000024759
ENSMUSG00000089512
ENSMUSG00000074479
ENSMUSG00000057858
ENSMUSG00000023846
ENSMUSG00000030432
ENSMUSG00000086809
ENSMUSG00000037171
ENSMUSG00000029089
ENSMUSG00000029076
ENSMUSG00000001440
ENSMUSG00000060739
ENSMUSG00000075054
ENSMUSG00000015165
ENSMUSG00000027865
ENSMUSG00000006784
ENSMUSG00000060288
ENSMUSG00000029253
ENSMUSG00000060743
ENSMUSG00000031753
ENSMUSG00000016503
ENSMUSG00000021431
ENSMUSG00000021282
ENSMUSG00000059981
ENSMUSG00000083534
ENSMUSG00000041718
ENSMUSG00000056209
ENSMUSG00000020461
ENSMUSG00000027599
ENSMUSG00000021975
ENSMUSG00000091912
ENSMUSG00000020677
ENSMUSG00000062101
ENSMUSG00000070371
ENSMUSG00000035726
ENSMUSG00000030801
ENSMUSG00000090986
ENSMUSG00000090137
ENSMUSG00000026235
ENSMUSG00000002297
ENSMUSG00000014402
ENSMUSG00000066175
ENSMUSG00000015247
ENSMUSG00000060461
ENSMUSG00000038462
ENSMUSG00000031066
ENSMUSG00000090861
ENSMUSG00000080626
ENSMUSG00000007836
ENSMUSG00000024442
ENSMUSG00000031167
ENSMUSG00000014313
ENSMUSG00000026032
ENSMUSG00000057411
ENSMUSG00000003198
ENSMUSG00000036552
ENSMUSG00000026034
ENSMUSG00000005312
ENSMUSG00000022858
ENSMUSG00000017421
ENSMUSG00000054622
ENSMUSG00000022142
ENSMUSG00000034453
ENSMUSG00000015776
ENSMUSG00000033460
ENSMUSG00000070900
ENSMUSG00000090714
ENSMUSG00000027641
ENSMUSG00000021748
ENSMUSG00000002015
ENSMUSG00000025283
ENSMUSG00000004393
ENSMUSG00000030867
ENSMUSG00000020659
ENSMUSG00000042541
ENSMUSG00000019820
ENSMUSG00000041747
ENSMUSG00000008035
ENSMUSG00000058407
ENSMUSG00000002052
ENSMUSG00000026036
ENSMUSG00000032288
ENSMUSG00000027573
ENSMUSG00000032042
ENSMUSG00000047193
ENSMUSG00000035983
ENSMUSG00000007850
ENSMUSG00000003849
ENSMUSG00000004069
ENSMUSG00000054400
ENSMUSG00000032215
ENSMUSG00000085860
ENSMUSG00000030452
ENSMUSG00000001844
ENSMUSG00000052763
ENSMUSG00000022508
ENSMUSG00000019494
ENSMUSG00000063882
ENSMUSG00000034321
ENSMUSG00000019143
ENSMUSG00000041598
ENSMUSG00000025940
ENSMUSG00000057396
ENSMUSG00000069554
ENSMUSG00000031889
ENSMUSG00000051257
ENSMUSG00000016833
ENSMUSG00000023067
ENSMUSG00000051223
ENSMUSG00000028608
ENSMUSG00000039463
ENSMUSG00000023883
ENSMUSG00000024528
ENSMUSG00000034617
ENSMUSG00000061079
ENSMUSG00000036309
ENSMUSG00000036202
ENSMUSG00000027162
ENSMUSG00000022948
ENSMUSG00000022285
ENSMUSG00000021048
ENSMUSG00000047554
ENSMUSG00000032498
ENSMUSG00000091896
ENSMUSG00000022789
ENSMUSG00000021890
ENSMUSG00000059195
ENSMUSG00000085650
ENSMUSG00000040550
ENSMUSG00000030264
ENSMUSG00000064453
ENSMUSG00000062006
ENSMUSG00000052833
ENSMUSG00000029267
ENSMUSG00000032902
ENSMUSG00000037710
ENSMUSG00000022247
ENSMUSG00000054753
ENSMUSG00000020918
ENSMUSG00000036114
ENSMUSG00000017677
ENSMUSG00000085485
ENSMUSG00000065262
ENSMUSG00000024232
ENSMUSG00000086807
ENSMUSG00000029084
ENSMUSG00000023452
ENSMUSG00000051502
ENSMUSG00000027184
ENSMUSG00000030842
ENSMUSG00000085273
ENSMUSG00000090905
ENSMUSG00000062901
ENSMUSG00000028291
ENSMUSG00000024642
ENSMUSG00000001127
ENSMUSG00000014226
ENSMUSG00000022961
ENSMUSG00000021481
ENSMUSG00000087020
ENSMUSG00000030725
ENSMUSG00000001285
ENSMUSG00000045210
ENSMUSG00000075232
ENSMUSG00000028470
ENSMUSG00000064984
ENSMUSG00000033862
ENSMUSG00000027860
ENSMUSG00000035365
ENSMUSG00000025421
ENSMUSG00000006219
ENSMUSG00000061315
ENSMUSG00000022244
ENSMUSG00000039456
ENSMUSG00000035725
ENSMUSG00000017707
ENSMUSG00000042462
ENSMUSG00000045942
ENSMUSG00000053192
ENSMUSG00000030983
ENSMUSG00000034807
ENSMUSG00000042729
ENSMUSG00000042408
ENSMUSG00000087135
ENSMUSG00000028478
ENSMUSG00000044018
ENSMUSG00000071533
ENSMUSG00000030868
ENSMUSG00000030127
ENSMUSG00000017404
ENSMUSG00000063273
ENSMUSG00000026864
ENSMUSG00000028443
ENSMUSG00000033222
ENSMUSG00000054733
ENSMUSG00000084841
ENSMUSG00000044937
ENSMUSG00000029447
ENSMUSG00000034024
ENSMUSG00000028029
ENSMUSG00000021477
ENSMUSG00000020949
ENSMUSG00000025979
ENSMUSG00000073366
ENSMUSG00000021891
ENSMUSG00000032251
ENSMUSG00000069520
ENSMUSG00000090931
ENSMUSG00000025289
ENSMUSG00000001783
ENSMUSG00000006191
ENSMUSG00000053411
ENSMUSG00000020644
ENSMUSG00000072582
ENSMUSG00000055660
ENSMUSG00000020307
ENSMUSG00000025266
ENSMUSG00000087474
ENSMUSG00000059291
ENSMUSG00000091841
ENSMUSG00000034154
ENSMUSG00000027243
ENSMUSG00000019947
ENSMUSG00000025226
ENSMUSG00000040225
ENSMUSG00000029276
ENSMUSG00000022193
ENSMUSG00000090862
ENSMUSG00000017561
ENSMUSG00000033813
ENSMUSG00000035828
ENSMUSG00000065434
ENSMUSG00000004667
ENSMUSG00000044573
ENSMUSG00000077419
ENSMUSG00000049647
ENSMUSG00000020455
ENSMUSG00000013736
ENSMUSG00000090564
ENSMUSG00000091047
ENSMUSG00000051451
ENSMUSG00000090630
ENSMUSG00000029815
ENSMUSG00000046034
ENSMUSG00000025024
ENSMUSG00000073616
ENSMUSG00000045757
ENSMUSG00000002728
ENSMUSG00000085137
ENSMUSG00000043572
ENSMUSG00000059534
ENSMUSG00000029501
ENSMUSG00000075470
ENSMUSG00000027944
ENSMUSG00000090706
ENSMUSG00000001964
ENSMUSG00000000365
ENSMUSG00000084621
ENSMUSG00000042389
ENSMUSG00000032193
ENSMUSG00000045100
ENSMUSG00000084936
ENSMUSG00000026035
ENSMUSG00000079108
ENSMUSG00000022024
ENSMUSG00000039485
ENSMUSG00000086857
ENSMUSG00000056300
ENSMUSG00000064778
ENSMUSG00000024132
ENSMUSG00000041429
ENSMUSG00000062619
ENSMUSG00000021871
ENSMUSG00000053565
ENSMUSG00000036822
ENSMUSG00000043162
ENSMUSG00000024683
ENSMUSG00000059277
ENSMUSG00000006678
ENSMUSG00000020423
ENSMUSG00000025049
ENSMUSG00000085040
ENSMUSG00000021458
ENSMUSG00000020743
ENSMUSG00000028180
ENSMUSG00000078578
ENSMUSG00000073702
ENSMUSG00000028232
ENSMUSG00000034275
ENSMUSG00000032219
ENSMUSG00000027663
ENSMUSG00000026273
ENSMUSG00000001305
ENSMUSG00000038848
ENSMUSG00000056131
ENSMUSG00000028676
ENSMUSG00000045665
ENSMUSG00000090841
ENSMUSG00000024583
ENSMUSG00000000088
ENSMUSG00000030271
ENSMUSG00000021967
ENSMUSG00000019794
ENSMUSG00000018761
ENSMUSG00000063200
ENSMUSG00000048878
ENSMUSG00000002984
ENSMUSG00000026958
ENSMUSG00000018669
ENSMUSG00000029422
ENSMUSG00000032527
ENSMUSG00000085385
ENSMUSG00000040435
ENSMUSG00000023106
ENSMUSG00000040945
ENSMUSG00000045328
ENSMUSG00000045752
ENSMUSG00000041064
ENSMUSG00000073609
ENSMUSG00000026127
ENSMUSG00000037072
ENSMUSG00000047989
ENSMUSG00000028252
ENSMUSG00000073684
ENSMUSG00000004264
ENSMUSG00000085736
ENSMUSG00000028085
ENSMUSG00000020089
ENSMUSG00000025144
ENSMUSG00000047751
ENSMUSG00000021111
ENSMUSG00000043059
ENSMUSG00000089239
ENSMUSG00000086454
ENSMUSG00000002658
ENSMUSG00000028879
ENSMUSG00000041203
ENSMUSG00000021453
ENSMUSG00000063511
ENSMUSG00000006800
ENSMUSG00000014907
ENSMUSG00000021020
ENSMUSG00000003423
ENSMUSG00000079470
ENSMUSG00000036879
ENSMUSG00000022338
ENSMUSG00000028580
ENSMUSG00000091982
ENSMUSG00000019813
ENSMUSG00000042647
ENSMUSG00000032555
ENSMUSG00000043190
ENSMUSG00000044709
ENSMUSG00000071586
ENSMUSG00000028107
ENSMUSG00000029657
ENSMUSG00000028889
ENSMUSG00000041817
ENSMUSG00000039033
ENSMUSG00000024312
ENSMUSG00000031578
ENSMUSG00000034334
ENSMUSG00000018821
ENSMUSG00000013089
ENSMUSG00000074282
ENSMUSG00000037337
ENSMUSG00000066233
ENSMUSG00000091451
ENSMUSG00000082209
ENSMUSG00000086503
ENSMUSG00000046873
ENSMUSG00000078497
ENSMUSG00000029512
ENSMUSG00000052962
ENSMUSG00000071654
ENSMUSG00000024165
ENSMUSG00000026202
ENSMUSG00000085615
ENSMUSG00000005233
ENSMUSG00000001707
ENSMUSG00000064145
ENSMUSG00000079709
ENSMUSG00000091994
ENSMUSG00000020585
ENSMUSG00000034083
ENSMUSG00000037750
ENSMUSG00000015312
ENSMUSG00000032705
ENSMUSG00000091829
ENSMUSG00000059119
ENSMUSG00000079707
ENSMUSG00000078773
ENSMUSG00000021532
ENSMUSG00000006715
ENSMUSG00000020946
ENSMUSG00000062248
ENSMUSG00000000409
ENSMUSG00000074088
ENSMUSG00000039431
ENSMUSG00000024238
ENSMUSG00000085505
ENSMUSG00000038930
ENSMUSG00000010290
ENSMUSG00000040822
ENSMUSG00000023940
ENSMUSG00000043488
ENSMUSG00000002280
ENSMUSG00000063015
ENSMUSG00000079737
ENSMUSG00000053553
ENSMUSG00000031197
ENSMUSG00000005779
ENSMUSG00000091244
ENSMUSG00000062190
ENSMUSG00000071650
ENSMUSG00000079467
ENSMUSG00000090262
ENSMUSG00000038510
ENSMUSG00000036835
ENSMUSG00000011960
ENSMUSG00000072612
ENSMUSG00000073096
ENSMUSG00000024360
ENSMUSG00000025722
ENSMUSG00000086956
ENSMUSG00000035078
ENSMUSG00000031169
ENSMUSG00000045140
ENSMUSG00000024695
ENSMUSG00000085096
ENSMUSG00000058186
ENSMUSG00000048732
ENSMUSG00000088529
ENSMUSG00000044475
ENSMUSG00000039828
ENSMUSG00000001380
ENSMUSG00000090626
ENSMUSG00000063856
ENSMUSG00000021666
ENSMUSG00000090678
ENSMUSG00000064326
ENSMUSG00000033596
ENSMUSG00000020075
ENSMUSG00000052214
ENSMUSG00000085535
ENSMUSG00000091430
ENSMUSG00000040034
ENSMUSG00000074862
ENSMUSG00000020698
ENSMUSG00000060032
ENSMUSG00000034875
ENSMUSG00000054910
ENSMUSG00000086730
ENSMUSG00000031765
ENSMUSG00000030611
ENSMUSG00000026039
ENSMUSG00000038784
ENSMUSG00000089824
ENSMUSG00000025857
ENSMUSG00000042719
ENSMUSG00000021615
ENSMUSG00000075945
ENSMUSG00000078584
ENSMUSG00000055024
ENSMUSG00000024045
ENSMUSG00000025487
ENSMUSG00000067148
ENSMUSG00000039968
ENSMUSG00000027487
ENSMUSG00000062646
ENSMUSG00000090373
ENSMUSG00000030793
ENSMUSG00000026709
ENSMUSG00000007050
ENSMUSG00000079002
ENSMUSG00000085379
ENSMUSG00000022228
ENSMUSG00000028271
ENSMUSG00000077222
ENSMUSG00000051469
ENSMUSG00000058586
ENSMUSG00000024142
ENSMUSG00000020265
ENSMUSG00000040720
ENSMUSG00000070336
ENSMUSG00000034883
ENSMUSG00000061119
ENSMUSG00000086276
ENSMUSG00000005410
ENSMUSG00000047084
ENSMUSG00000002014
ENSMUSG00000074529
ENSMUSG00000034391
ENSMUSG00000038028
ENSMUSG00000043284
ENSMUSG00000024319
ENSMUSG00000035235
ENSMUSG00000028967
ENSMUSG00000025903
ENSMUSG00000009566
ENSMUSG00000080527
ENSMUSG00000022972
ENSMUSG00000036022
ENSMUSG00000021917
ENSMUSG00000024145
ENSMUSG00000060466
ENSMUSG00000054766
ENSMUSG00000022052
ENSMUSG00000040599
ENSMUSG00000079477
ENSMUSG00000071660
ENSMUSG00000030967
ENSMUSG00000027829
ENSMUSG00000024560
ENSMUSG00000032437
ENSMUSG00000028998
ENSMUSG00000087371
ENSMUSG00000030357
ENSMUSG00000026404
ENSMUSG00000026708
ENSMUSG00000065725
ENSMUSG00000082740
ENSMUSG00000055991
ENSMUSG00000034674
ENSMUSG00000064600
ENSMUSG00000006134
ENSMUSG00000068856
ENSMUSG00000014905
ENSMUSG00000065094
ENSMUSG00000050157
ENSMUSG00000006818
ENSMUSG00000033373
ENSMUSG00000032383
ENSMUSG00000032637
ENSMUSG00000031917
ENSMUSG00000026615
ENSMUSG00000032187
ENSMUSG00000021578
ENSMUSG00000042682
ENSMUSG00000048379
ENSMUSG00000038736
ENSMUSG00000056851
ENSMUSG00000023832
ENSMUSG00000038274
ENSMUSG00000017858
ENSMUSG00000022710
ENSMUSG00000032126
ENSMUSG00000078872
ENSMUSG00000028081
ENSMUSG00000015335
ENSMUSG00000032939
ENSMUSG00000086553
ENSMUSG00000044744
ENSMUSG00000031858
ENSMUSG00000062070
ENSMUSG00000027397
ENSMUSG00000057835
ENSMUSG00000052253
ENSMUSG00000032575
ENSMUSG00000029467
ENSMUSG00000085294
ENSMUSG00000038697
ENSMUSG00000005892
ENSMUSG00000032328
ENSMUSG00000009013
ENSMUSG00000022614
ENSMUSG00000049299
ENSMUSG00000074698
ENSMUSG00000069565
ENSMUSG00000040857
ENSMUSG00000032112
ENSMUSG00000032002
ENSMUSG00000022022
ENSMUSG00000045691
ENSMUSG00000001403
ENSMUSG00000000730
ENSMUSG00000028656
ENSMUSG00000026096
ENSMUSG00000086309
ENSMUSG00000022760
ENSMUSG00000054428
ENSMUSG00000019814
ENSMUSG00000056267
ENSMUSG00000026281
ENSMUSG00000071652
ENSMUSG00000024989
ENSMUSG00000018287
ENSMUSG00000038069
ENSMUSG00000033793
ENSMUSG00000029599
ENSMUSG00000059842
ENSMUSG00000026750
ENSMUSG00000019710
ENSMUSG00000074797
ENSMUSG00000011096
ENSMUSG00000031575
ENSMUSG00000028675
ENSMUSG00000022210
ENSMUSG00000056459
ENSMUSG00000032842
ENSMUSG00000022516
ENSMUSG00000029554
ENSMUSG00000026112
ENSMUSG00000035048
ENSMUSG00000038425
ENSMUSG00000075553
ENSMUSG00000049091
ENSMUSG00000077285
ENSMUSG00000070283
ENSMUSG00000029007
ENSMUSG00000078700
ENSMUSG00000033186
ENSMUSG00000091604
ENSMUSG00000021965
ENSMUSG00000079469
ENSMUSG00000034906
ENSMUSG00000086537
ENSMUSG00000025782
ENSMUSG00000021254
ENSMUSG00000028832
ENSMUSG00000039018
ENSMUSG00000019518
ENSMUSG00000024190
ENSMUSG00000087685
ENSMUSG00000024831
ENSMUSG00000026021
ENSMUSG00000064450
ENSMUSG00000006445
ENSMUSG00000042079
ENSMUSG00000020182
ENSMUSG00000030393
ENSMUSG00000014856
ENSMUSG00000042211
ENSMUSG00000026707
ENSMUSG00000029388
ENSMUSG00000064263
ENSMUSG00000022890
ENSMUSG00000086322
ENSMUSG00000014959
ENSMUSG00000016984
ENSMUSG00000090110
ENSMUSG00000021916
ENSMUSG00000020955
ENSMUSG00000021418
ENSMUSG00000028896
ENSMUSG00000028798
ENSMUSG00000035842
ENSMUSG00000048029
ENSMUSG00000027361
ENSMUSG00000037706
ENSMUSG00000021712
ENSMUSG00000024829
ENSMUSG00000068079
ENSMUSG00000031604
ENSMUSG00000028961
ENSMUSG00000038518
ENSMUSG00000030117
ENSMUSG00000086997
ENSMUSG00000027660
ENSMUSG00000085912
ENSMUSG00000066232
ENSMUSG00000039182
ENSMUSG00000051256
ENSMUSG00000005936
ENSMUSG00000087557
ENSMUSG00000086468
ENSMUSG00000029363
ENSMUSG00000069743
ENSMUSG00000036086
ENSMUSG00000084433
ENSMUSG00000025575
ENSMUSG00000030641
ENSMUSG00000085012
ENSMUSG00000086754
ENSMUSG00000030615
ENSMUSG00000027326
ENSMUSG00000027778
ENSMUSG00000077358
ENSMUSG00000020308
ENSMUSG00000039496
ENSMUSG00000088249
ENSMUSG00000015759
ENSMUSG00000021902
ENSMUSG00000026187
ENSMUSG00000034042
ENSMUSG00000085196
ENSMUSG00000024927
ENSMUSG00000029916
ENSMUSG00000075243
ENSMUSG00000027823
ENSMUSG00000021981
ENSMUSG00000085614
ENSMUSG00000043091
ENSMUSG00000048109
ENSMUSG00000063894
ENSMUSG00000056537
ENSMUSG00000035443
ENSMUSG00000022774
ENSMUSG00000039826
ENSMUSG00000029814
ENSMUSG00000024038
ENSMUSG00000005378
ENSMUSG00000024099
ENSMUSG00000019210
ENSMUSG00000032103
ENSMUSG00000022677
ENSMUSG00000045969
ENSMUSG00000037300
ENSMUSG00000009585
ENSMUSG00000019948
ENSMUSG00000062627
ENSMUSG00000022339
ENSMUSG00000042275
ENSMUSG00000002326
ENSMUSG00000036167
ENSMUSG00000056708
ENSMUSG00000006699
ENSMUSG00000029038
ENSMUSG00000050538
ENSMUSG00000063358
ENSMUSG00000043439
ENSMUSG00000087120
ENSMUSG00000033752
ENSMUSG00000037214
ENSMUSG00000041658
ENSMUSG00000044155
ENSMUSG00000025785
ENSMUSG00000078784
ENSMUSG00000085527
ENSMUSG00000024645
ENSMUSG00000032397
ENSMUSG00000028639
ENSMUSG00000020363
ENSMUSG00000074890
ENSMUSG00000070520
ENSMUSG00000021252
ENSMUSG00000023170
ENSMUSG00000039910
ENSMUSG00000035585
ENSMUSG00000084893
ENSMUSG00000064264
ENSMUSG00000012443
ENSMUSG00000079471
ENSMUSG00000024234
ENSMUSG00000018882
ENSMUSG00000051650
ENSMUSG00000024666
ENSMUSG00000021806
ENSMUSG00000020152
ENSMUSG00000060591
ENSMUSG00000058706
ENSMUSG00000053916
ENSMUSG00000020621
ENSMUSG00000027635
ENSMUSG00000054942
ENSMUSG00000081249
ENSMUSG00000032615
ENSMUSG00000049421
ENSMUSG00000085212
ENSMUSG00000074056
ENSMUSG00000028098
ENSMUSG00000084968
ENSMUSG00000085494
ENSMUSG00000031819
ENSMUSG00000025278
ENSMUSG00000015671
ENSMUSG00000038628
ENSMUSG00000087400
ENSMUSG00000088007
ENSMUSG00000085642
ENSMUSG00000048550
ENSMUSG00000033790
ENSMUSG00000028189
ENSMUSG00000026111
ENSMUSG00000029624
ENSMUSG00000035351
ENSMUSG00000035024
ENSMUSG00000037573
ENSMUSG00000022354
ENSMUSG00000020648
ENSMUSG00000025428
ENSMUSG00000040269
ENSMUSG00000065061
ENSMUSG00000004994
ENSMUSG00000086665
ENSMUSG00000031931
ENSMUSG00000024493
ENSMUSG00000062981
ENSMUSG00000024889
ENSMUSG00000022195
ENSMUSG00000087342
ENSMUSG00000014243
ENSMUSG00000020794
ENSMUSG00000008318
ENSMUSG00000050150
ENSMUSG00000060098
ENSMUSG00000005481
ENSMUSG00000070394
ENSMUSG00000091524
ENSMUSG00000022684
ENSMUSG00000069089
ENSMUSG00000071662
ENSMUSG00000027304
ENSMUSG00000013562
ENSMUSG00000046679
ENSMUSG00000084789
ENSMUSG00000031297
ENSMUSG00000019989
ENSMUSG00000070426
ENSMUSG00000073146
ENSMUSG00000078713
ENSMUSG00000031754
ENSMUSG00000022241
ENSMUSG00000035027
ENSMUSG00000082536
ENSMUSG00000055491
ENSMUSG00000014769
ENSMUSG00000022021
ENSMUSG00000013622
ENSMUSG00000043467
ENSMUSG00000042111
ENSMUSG00000048249
ENSMUSG00000031146
ENSMUSG00000086993
ENSMUSG00000022466
ENSMUSG00000070305
ENSMUSG00000085904
ENSMUSG00000060803
ENSMUSG00000066500
ENSMUSG00000085422
ENSMUSG00000084866
ENSMUSG00000020361
ENSMUSG00000025381
ENSMUSG00000035266
ENSMUSG00000047146
ENSMUSG00000030888
ENSMUSG00000052997
ENSMUSG00000005682
ENSMUSG00000038344
ENSMUSG00000032314
ENSMUSG00000057982
ENSMUSG00000036078
ENSMUSG00000034601
ENSMUSG00000008450
ENSMUSG00000022064
ENSMUSG00000002068
ENSMUSG00000091344
ENSMUSG00000022528
ENSMUSG00000033126
ENSMUSG00000025050
ENSMUSG00000060860
ENSMUSG00000002325
ENSMUSG00000025980
ENSMUSG00000024622
ENSMUSG00000042606
ENSMUSG00000014601
ENSMUSG00000002409
ENSMUSG00000036534
ENSMUSG00000021715
ENSMUSG00000031149
ENSMUSG00000077345
ENSMUSG00000035227
ENSMUSG00000070425
ENSMUSG00000004642
ENSMUSG00000089774
ENSMUSG00000023980
ENSMUSG00000035666
ENSMUSG00000017144
ENSMUSG00000029319
ENSMUSG00000068744
ENSMUSG00000020737
ENSMUSG00000087566
ENSMUSG00000029177
ENSMUSG00000022200
ENSMUSG00000085154
ENSMUSG00000073894
ENSMUSG00000035759
ENSMUSG00000053289
ENSMUSG00000024472
ENSMUSG00000020628
ENSMUSG00000044997
ENSMUSG00000074227
ENSMUSG00000002985
ENSMUSG00000054708
ENSMUSG00000039055
ENSMUSG00000034560
ENSMUSG00000001150
ENSMUSG00000021235
ENSMUSG00000024587
ENSMUSG00000064451
ENSMUSG00000041264
ENSMUSG00000073771
ENSMUSG00000030421
ENSMUSG00000046010
ENSMUSG00000018322
ENSMUSG00000079225
ENSMUSG00000002379
ENSMUSG00000071649
ENSMUSG00000004462
ENSMUSG00000029345
ENSMUSG00000086629
ENSMUSG00000090936
ENSMUSG00000018899
ENSMUSG00000086693
ENSMUSG00000027752
ENSMUSG00000064308
ENSMUSG00000085735
ENSMUSG00000024833
ENSMUSG00000021569
ENSMUSG00000038299
ENSMUSG00000033809
ENSMUSG00000030284
ENSMUSG00000020205
ENSMUSG00000039680
ENSMUSG00000028873
ENSMUSG00000054519
ENSMUSG00000031729
ENSMUSG00000073676
ENSMUSG00000089875
ENSMUSG00000040843
ENSMUSG00000063049
ENSMUSG00000042787
ENSMUSG00000024177
ENSMUSG00000035234
ENSMUSG00000031516
ENSMUSG00000027597
ENSMUSG00000014554
ENSMUSG00000031160
ENSMUSG00000031314
ENSMUSG00000045746
ENSMUSG00000021175
ENSMUSG00000020372
ENSMUSG00000020134
ENSMUSG00000046865
ENSMUSG00000005687
ENSMUSG00000027248
ENSMUSG00000062604
ENSMUSG00000000568
ENSMUSG00000071350
ENSMUSG00000004270
ENSMUSG00000033760
ENSMUSG00000022557
ENSMUSG00000065939
ENSMUSG00000028790
ENSMUSG00000029726
ENSMUSG00000055334
ENSMUSG00000042305
ENSMUSG00000053470
ENSMUSG00000003072
ENSMUSG00000020056
ENSMUSG00000020521
ENSMUSG00000053110
ENSMUSG00000034345
ENSMUSG00000043629
ENSMUSG00000042229
ENSMUSG00000006673
ENSMUSG00000020330
ENSMUSG00000032077
ENSMUSG00000078974
ENSMUSG00000049760
ENSMUSG00000041355
ENSMUSG00000021807
ENSMUSG00000007646
ENSMUSG00000031848
ENSMUSG00000006050
ENSMUSG00000021577
ENSMUSG00000050565
ENSMUSG00000032534
ENSMUSG00000027940
ENSMUSG00000086859
ENSMUSG00000036223
ENSMUSG00000021222
ENSMUSG00000002660
ENSMUSG00000064780
ENSMUSG00000028848
ENSMUSG00000020608
ENSMUSG00000018733
ENSMUSG00000025869
ENSMUSG00000021276
ENSMUSG00000073240
ENSMUSG00000046862
ENSMUSG00000065167
ENSMUSG00000021701
ENSMUSG00000020430
ENSMUSG00000020952
ENSMUSG00000073435
ENSMUSG00000067722
ENSMUSG00000024792
ENSMUSG00000024384
ENSMUSG00000023175
ENSMUSG00000030695
ENSMUSG00000022721
ENSMUSG00000021275
ENSMUSG00000057497
ENSMUSG00000078876
ENSMUSG00000074357
ENSMUSG00000064061
ENSMUSG00000059486
ENSMUSG00000007777
ENSMUSG00000015994
ENSMUSG00000028587
ENSMUSG00000031935
ENSMUSG00000051220
ENSMUSG00000038633
ENSMUSG00000002608
ENSMUSG00000027428
ENSMUSG00000027404
ENSMUSG00000057842
ENSMUSG00000036975
ENSMUSG00000041671
ENSMUSG00000074876
ENSMUSG00000050821
ENSMUSG00000033792
ENSMUSG00000024474
ENSMUSG00000046058
ENSMUSG00000071659
ENSMUSG00000030120
ENSMUSG00000027387
ENSMUSG00000025495
ENSMUSG00000030980
ENSMUSG00000037465
ENSMUSG00000032218
ENSMUSG00000041773
ENSMUSG00000024613
ENSMUSG00000090502
ENSMUSG00000031879
ENSMUSG00000087523
ENSMUSG00000023051
ENSMUSG00000029110
ENSMUSG00000032412
ENSMUSG00000085869
[truncated: 6,442 more rows]

## Sheet: acRPB1 occupied
Genes
ENSMUSG00000070190
ENSMUSG00000070243
ENSMUSG00000070168
ENSMUSG00000085322
ENSMUSG00000016477
ENSMUSG00000027620
ENSMUSG00000068601
ENSMUSG00000076051
ENSMUSG00000034168
ENSMUSG00000020211
ENSMUSG00000035278
ENSMUSG00000064841
ENSMUSG00000038539
ENSMUSG00000025362
ENSMUSG00000059070
ENSMUSG00000006800
ENSMUSG00000045411
ENSMUSG00000019961
ENSMUSG00000048758
ENSMUSG00000069308
ENSMUSG00000023883
ENSMUSG00000049517
ENSMUSG00000044387
ENSMUSG00000006333
ENSMUSG00000034120
ENSMUSG00000020328
ENSMUSG00000078812
ENSMUSG00000032199
ENSMUSG00000041453
ENSMUSG00000069310
ENSMUSG00000029430
ENSMUSG00000079259
ENSMUSG00000067370
ENSMUSG00000019942
ENSMUSG00000060036
ENSMUSG00000065294
ENSMUSG00000059273
ENSMUSG00000046711
ENSMUSG00000022114
ENSMUSG00000021037
ENSMUSG00000073147
ENSMUSG00000064387
ENSMUSG00000024790
ENSMUSG00000074807
ENSMUSG00000037563
ENSMUSG00000087367
ENSMUSG00000070251
ENSMUSG00000064513
ENSMUSG00000025794
ENSMUSG00000084514
ENSMUSG00000040725
ENSMUSG00000036181
ENSMUSG00000035455
ENSMUSG00000024400
ENSMUSG00000002297
ENSMUSG00000000787
ENSMUSG00000040952
ENSMUSG00000058230
ENSMUSG00000034154
ENSMUSG00000032097
ENSMUSG00000018293
ENSMUSG00000086193
ENSMUSG00000042699
ENSMUSG00000070392
ENSMUSG00000018921
ENSMUSG00000031520
ENSMUSG00000057841
ENSMUSG00000043644
ENSMUSG00000030609
ENSMUSG00000073684
ENSMUSG00000041846
ENSMUSG00000064901
ENSMUSG00000090430
ENSMUSG00000087166
ENSMUSG00000090733
ENSMUSG00000042087
ENSMUSG00000004356
ENSMUSG00000036894
ENSMUSG00000031819
ENSMUSG00000069270
ENSMUSG00000086173
ENSMUSG00000032637
ENSMUSG00000002984
ENSMUSG00000047215
ENSMUSG00000030619
ENSMUSG00000003429
ENSMUSG00000020307
ENSMUSG00000008348
ENSMUSG00000022682
ENSMUSG00000061477
ENSMUSG00000052429
ENSMUSG00000073867
ENSMUSG00000038900
ENSMUSG00000042650
ENSMUSG00000086665
ENSMUSG00000071072
ENSMUSG00000022884
ENSMUSG00000055799
ENSMUSG00000032495
ENSMUSG00000033732
ENSMUSG00000086429
ENSMUSG00000026564
ENSMUSG00000021772
ENSMUSG00000057130
ENSMUSG00000020219
ENSMUSG00000001627
ENSMUSG00000003970
ENSMUSG00000038848
ENSMUSG00000024991
ENSMUSG00000025591
ENSMUSG00000027424
ENSMUSG00000074141
ENSMUSG00000043858
ENSMUSG00000052146
ENSMUSG00000063884
ENSMUSG00000037815
ENSMUSG00000012405
ENSMUSG00000033434
ENSMUSG00000016319
ENSMUSG00000070246
ENSMUSG00000064326
ENSMUSG00000006219
ENSMUSG00000030008
ENSMUSG00000041632
ENSMUSG00000036438
ENSMUSG00000090101
ENSMUSG00000007836
ENSMUSG00000046062
ENSMUSG00000046364
ENSMUSG00000024571
ENSMUSG00000049539
ENSMUSG00000033186
ENSMUSG00000045391
ENSMUSG00000024188
ENSMUSG00000053907
ENSMUSG00000018102
ENSMUSG00000035960
ENSMUSG00000020547
ENSMUSG00000043488
ENSMUSG00000076437
ENSMUSG00000040651
ENSMUSG00000087306
ENSMUSG00000065258
ENSMUSG00000020962
ENSMUSG00000031818
ENSMUSG00000032194
ENSMUSG00000078786
ENSMUSG00000024576
ENSMUSG00000044339
ENSMUSG00000086085
ENSMUSG00000086802
ENSMUSG00000071415
ENSMUSG00000028180
ENSMUSG00000063273
ENSMUSG00000005370
ENSMUSG00000065353
ENSMUSG00000001415
ENSMUSG00000014226
ENSMUSG00000067288
ENSMUSG00000020257
ENSMUSG00000086295
ENSMUSG00000003955
ENSMUSG00000026456
ENSMUSG00000029203
ENSMUSG00000019718
ENSMUSG00000003848
ENSMUSG00000039067
ENSMUSG00000067860
ENSMUSG00000063171
ENSMUSG00000030216
ENSMUSG00000020180
ENSMUSG00000020923
ENSMUSG00000032244
ENSMUSG00000055923
ENSMUSG00000007880
ENSMUSG00000091299
ENSMUSG00000031631
ENSMUSG00000021650
ENSMUSG00000022234
ENSMUSG00000038569
ENSMUSG00000027573
ENSMUSG00000086488
ENSMUSG00000038095
ENSMUSG00000000740
ENSMUSG00000078684
ENSMUSG00000071644
ENSMUSG00000001604
ENSMUSG00000025613
ENSMUSG00000033918
ENSMUSG00000029580
ENSMUSG00000089371
ENSMUSG00000039678
ENSMUSG00000028889
ENSMUSG00000010554
ENSMUSG00000073485
ENSMUSG00000032399
ENSMUSG00000045294
ENSMUSG00000005103
ENSMUSG00000025967
ENSMUSG00000026034
ENSMUSG00000007892
ENSMUSG00000079710
ENSMUSG00000058558
ENSMUSG00000091994
ENSMUSG00000034994
ENSMUSG00000030057
ENSMUSG00000031353
ENSMUSG00000003038
ENSMUSG00000066232
ENSMUSG00000086388
ENSMUSG00000026464
ENSMUSG00000049751
ENSMUSG00000034321
ENSMUSG00000057101
ENSMUSG00000031939
ENSMUSG00000036097
ENSMUSG00000031665
ENSMUSG00000087523
ENSMUSG00000030127
ENSMUSG00000030232
ENSMUSG00000055396
ENSMUSG00000069267
ENSMUSG00000051391
ENSMUSG00000040888
ENSMUSG00000039968
ENSMUSG00000007029
ENSMUSG00000034875
ENSMUSG00000011179
ENSMUSG00000020358
ENSMUSG00000028580
ENSMUSG00000020544
ENSMUSG00000031508
ENSMUSG00000042293
ENSMUSG00000026500
ENSMUSG00000067274
ENSMUSG00000042354
ENSMUSG00000021111
ENSMUSG00000030096
ENSMUSG00000085945
ENSMUSG00000029263
ENSMUSG00000013415
ENSMUSG00000012848
ENSMUSG00000080527
ENSMUSG00000014245
ENSMUSG00000024427
ENSMUSG00000028899
ENSMUSG00000063457
ENSMUSG00000073771
ENSMUSG00000087387
ENSMUSG00000052833
ENSMUSG00000043372
ENSMUSG00000063524
ENSMUSG00000023004
ENSMUSG00000020994
ENSMUSG00000078923
ENSMUSG00000031691
ENSMUSG00000020719
ENSMUSG00000025337
ENSMUSG00000028495
ENSMUSG00000028741
ENSMUSG00000058600
ENSMUSG00000022614
ENSMUSG00000071645
ENSMUSG00000035666
ENSMUSG00000034175
ENSMUSG00000040370
ENSMUSG00000057342
ENSMUSG00000087558
ENSMUSG00000070194
ENSMUSG00000008683
ENSMUSG00000062867
ENSMUSG00000033166
ENSMUSG00000062397
ENSMUSG00000028367
ENSMUSG00000022849
ENSMUSG00000033396
ENSMUSG00000022789
ENSMUSG00000023944
ENSMUSG00000000563
ENSMUSG00000086993
ENSMUSG00000060636
ENSMUSG00000037570
ENSMUSG00000060743
ENSMUSG00000055024
ENSMUSG00000021134
ENSMUSG00000054099
ENSMUSG00000020422
ENSMUSG00000040565
ENSMUSG00000031862
ENSMUSG00000000486
ENSMUSG00000020918
ENSMUSG00000030979
ENSMUSG00000046761
ENSMUSG00000015656
ENSMUSG00000069303
ENSMUSG00000025364
ENSMUSG00000025786
ENSMUSG00000073627
ENSMUSG00000068823
ENSMUSG00000055491
ENSMUSG00000019837
ENSMUSG00000039630
ENSMUSG00000036636
ENSMUSG00000041360
ENSMUSG00000024121
ENSMUSG00000040446
ENSMUSG00000020955
ENSMUSG00000035469
ENSMUSG00000091609
ENSMUSG00000038007
ENSMUSG00000090867
ENSMUSG00000065767
ENSMUSG00000060938
ENSMUSG00000055817
ENSMUSG00000059291
ENSMUSG00000041491
ENSMUSG00000026520
ENSMUSG00000019494
ENSMUSG00000042079
ENSMUSG00000030447
ENSMUSG00000052397
ENSMUSG00000005312
ENSMUSG00000070934
ENSMUSG00000062997
ENSMUSG00000086526
ENSMUSG00000031370
ENSMUSG00000016559
ENSMUSG00000085355
ENSMUSG00000016526
ENSMUSG00000088529
ENSMUSG00000074129
ENSMUSG00000058773
ENSMUSG00000062270
ENSMUSG00000004127
ENSMUSG00000014907
ENSMUSG00000074136
ENSMUSG00000063689
ENSMUSG00000045128
ENSMUSG00000028514
ENSMUSG00000007603
ENSMUSG00000019795
ENSMUSG00000064563
ENSMUSG00000074876
ENSMUSG00000069266
ENSMUSG00000000088
ENSMUSG00000069565
ENSMUSG00000026234
ENSMUSG00000031984
ENSMUSG00000025290
ENSMUSG00000075594
ENSMUSG00000038412
ENSMUSG00000040822
ENSMUSG00000086782
ENSMUSG00000056209
ENSMUSG00000042396
ENSMUSG00000040225
ENSMUSG00000085628
ENSMUSG00000018583
ENSMUSG00000037851
ENSMUSG00000037013
ENSMUSG00000034892
ENSMUSG00000036009
ENSMUSG00000059796
ENSMUSG00000029405
ENSMUSG00000018362
ENSMUSG00000078521
ENSMUSG00000064440
ENSMUSG00000021546
ENSMUSG00000068328
ENSMUSG00000025508
ENSMUSG00000037710
ENSMUSG00000052837
ENSMUSG00000029730
ENSMUSG00000011096
ENSMUSG00000030117
ENSMUSG00000084081
ENSMUSG00000025880
ENSMUSG00000069273
ENSMUSG00000001440
ENSMUSG00000006699
ENSMUSG00000024436
ENSMUSG00000019505
ENSMUSG00000019814
ENSMUSG00000023087
ENSMUSG00000007872
ENSMUSG00000037236
ENSMUSG00000020390
ENSMUSG00000025505
ENSMUSG00000085385
ENSMUSG00000029034
ENSMUSG00000049932
ENSMUSG00000003269
ENSMUSG00000064450
ENSMUSG00000030374
ENSMUSG00000024097
ENSMUSG00000079437
ENSMUSG00000050708
ENSMUSG00000018974
ENSMUSG00000010095
ENSMUSG00000014402
ENSMUSG00000054405
ENSMUSG00000053931
ENSMUSG00000043895
ENSMUSG00000022285
ENSMUSG00000003119
ENSMUSG00000029462
ENSMUSG00000027286
ENSMUSG00000025024
ENSMUSG00000044997
ENSMUSG00000006740
ENSMUSG00000020308
ENSMUSG00000090744
ENSMUSG00000027715
ENSMUSG00000041949
ENSMUSG00000022462
ENSMUSG00000020455
ENSMUSG00000028234
ENSMUSG00000050945
ENSMUSG00000061979
ENSMUSG00000022556
ENSMUSG00000042406
ENSMUSG00000085212
ENSMUSG00000030067
ENSMUSG00000009927
ENSMUSG00000030120
ENSMUSG00000065016
ENSMUSG00000052566
ENSMUSG00000070697
ENSMUSG00000039427
ENSMUSG00000045968
ENSMUSG00000085525
ENSMUSG00000024359
ENSMUSG00000060261
ENSMUSG00000084943
ENSMUSG00000055148
ENSMUSG00000087178
ENSMUSG00000032518
ENSMUSG00000028331
ENSMUSG00000079707
ENSMUSG00000037608
ENSMUSG00000037171
ENSMUSG00000091568
ENSMUSG00000033307
ENSMUSG00000065941
ENSMUSG00000086082
ENSMUSG00000014313
ENSMUSG00000035150
ENSMUSG00000036114
ENSMUSG00000019773
ENSMUSG00000035983
ENSMUSG00000024740
ENSMUSG00000037364
ENSMUSG00000011306
ENSMUSG00000024759
ENSMUSG00000047719
ENSMUSG00000019947
ENSMUSG00000085642
ENSMUSG00000078497
ENSMUSG00000035621
ENSMUSG00000048355
ENSMUSG00000058655
ENSMUSG00000000131
ENSMUSG00000090137
ENSMUSG00000027341
ENSMUSG00000036036
ENSMUSG00000038368
ENSMUSG00000022023
ENSMUSG00000034064
ENSMUSG00000015165
ENSMUSG00000029616
ENSMUSG00000042548
ENSMUSG00000057497
ENSMUSG00000030079
ENSMUSG00000033157
ENSMUSG00000090861
ENSMUSG00000024213
ENSMUSG00000025785
ENSMUSG00000000826
ENSMUSG00000006715
ENSMUSG00000089083
ENSMUSG00000023106
ENSMUSG00000074227
ENSMUSG00000010205
ENSMUSG00000062929
ENSMUSG00000071054
ENSMUSG00000041881
ENSMUSG00000079470
ENSMUSG00000029625
ENSMUSG00000041264
ENSMUSG00000057863
ENSMUSG00000019873
ENSMUSG00000027404
ENSMUSG00000006456
ENSMUSG00000037070
ENSMUSG00000073236
ENSMUSG00000030432
ENSMUSG00000020015
ENSMUSG00000059552
ENSMUSG00000024360
ENSMUSG00000052446
ENSMUSG00000029076
ENSMUSG00000072566
ENSMUSG00000030689
ENSMUSG00000021621
ENSMUSG00000026792
ENSMUSG00000046201
ENSMUSG00000021466
ENSMUSG00000039048
ENSMUSG00000047751
ENSMUSG00000074637
ENSMUSG00000057858
ENSMUSG00000086553
ENSMUSG00000039990
ENSMUSG00000078713
ENSMUSG00000048100
ENSMUSG00000040945
ENSMUSG00000005410
ENSMUSG00000079477
ENSMUSG00000003813
ENSMUSG00000030876
ENSMUSG00000054717
ENSMUSG00000056579
ENSMUSG00000042207
ENSMUSG00000080134
ENSMUSG00000040731
ENSMUSG00000008668
ENSMUSG00000068959
ENSMUSG00000030335
ENSMUSG00000006373
ENSMUSG00000018604
ENSMUSG00000034998
ENSMUSG00000028896
ENSMUSG00000045631
ENSMUSG00000029199
ENSMUSG00000031389
ENSMUSG00000057278
ENSMUSG00000090952
ENSMUSG00000042508
ENSMUSG00000030888
ENSMUSG00000030189
ENSMUSG00000025428
ENSMUSG00000036648
ENSMUSG00000033845
ENSMUSG00000064308
ENSMUSG00000065676
ENSMUSG00000015697
ENSMUSG00000029922
ENSMUSG00000029911
ENSMUSG00000032387
ENSMUSG00000032397
ENSMUSG00000046295
ENSMUSG00000074994
ENSMUSG00000085137
ENSMUSG00000038533
ENSMUSG00000037278
ENSMUSG00000033411
ENSMUSG00000048040
ENSMUSG00000015943
ENSMUSG00000039191
ENSMUSG00000073702
ENSMUSG00000090553
ENSMUSG00000016503
ENSMUSG00000030452
ENSMUSG00000033596
ENSMUSG00000086016
ENSMUSG00000002728
ENSMUSG00000073775
ENSMUSG00000071650
ENSMUSG00000059842
ENSMUSG00000058355
ENSMUSG00000039756
ENSMUSG00000053192
ENSMUSG00000091244
ENSMUSG00000031320
ENSMUSG00000091963
ENSMUSG00000066233
ENSMUSG00000027940
ENSMUSG00000070493
ENSMUSG00000031858
ENSMUSG00000002068
ENSMUSG00000020949
ENSMUSG00000086290
ENSMUSG00000083534
ENSMUSG00000027942
ENSMUSG00000027663
ENSMUSG00000022948
ENSMUSG00000038612
ENSMUSG00000040385
ENSMUSG00000039795
ENSMUSG00000041203
ENSMUSG00000049553
ENSMUSG00000045942
ENSMUSG00000041571
ENSMUSG00000071652
ENSMUSG00000033909
ENSMUSG00000029505
ENSMUSG00000034032
ENSMUSG00000091896
ENSMUSG00000078931
ENSMUSG00000029169
ENSMUSG00000020107
ENSMUSG00000036752
ENSMUSG00000024539
ENSMUSG00000031753
ENSMUSG00000073822
ENSMUSG00000022890
ENSMUSG00000042308
ENSMUSG00000035367
ENSMUSG00000048439
ENSMUSG00000028893
ENSMUSG00000045098
ENSMUSG00000025979
ENSMUSG00000002010
ENSMUSG00000038425
ENSMUSG00000041769
ENSMUSG00000091747
ENSMUSG00000018239
ENSMUSG00000053565
ENSMUSG00000051065
ENSMUSG00000020265
ENSMUSG00000034024
ENSMUSG00000038010
ENSMUSG00000053656
ENSMUSG00000078374
ENSMUSG00000021189
ENSMUSG00000087009
ENSMUSG00000069744
ENSMUSG00000062901
ENSMUSG00000069272
ENSMUSG00000039568
ENSMUSG00000046330
ENSMUSG00000037805
ENSMUSG00000026554
ENSMUSG00000020089
ENSMUSG00000085379
ENSMUSG00000027593
ENSMUSG00000011752
ENSMUSG00000028882
ENSMUSG00000041975
ENSMUSG00000053560
ENSMUSG00000052912
ENSMUSG00000017858
ENSMUSG00000019841
ENSMUSG00000015176
ENSMUSG00000041966
ENSMUSG00000087288
ENSMUSG00000022385
ENSMUSG00000048379
ENSMUSG00000024045
ENSMUSG00000026960
ENSMUSG00000017716
ENSMUSG00000037035
ENSMUSG00000035754
ENSMUSG00000085208
ENSMUSG00000041477
ENSMUSG00000090862
ENSMUSG00000026404
ENSMUSG00000022052
ENSMUSG00000007656
ENSMUSG00000046434
ENSMUSG00000041130
ENSMUSG00000029328
ENSMUSG00000061079
ENSMUSG00000021890
ENSMUSG00000020255
ENSMUSG00000071533
ENSMUSG00000050796
ENSMUSG00000039395
ENSMUSG00000036693
ENSMUSG00000019897
ENSMUSG00000029817
ENSMUSG00000016344
ENSMUSG00000002014
ENSMUSG00000079641
ENSMUSG00000032494
ENSMUSG00000086251
ENSMUSG00000010608
ENSMUSG00000063480
ENSMUSG00000037169
ENSMUSG00000045598
ENSMUSG00000032477
ENSMUSG00000062198
ENSMUSG00000016554
ENSMUSG00000032712
ENSMUSG00000073455
ENSMUSG00000020430
ENSMUSG00000028407
ENSMUSG00000020733
ENSMUSG00000045665
ENSMUSG00000048076
ENSMUSG00000071866
ENSMUSG00000073576
ENSMUSG00000030970
ENSMUSG00000074656
ENSMUSG00000087440
ENSMUSG00000020163
ENSMUSG00000025439
ENSMUSG00000017615
ENSMUSG00000021175
ENSMUSG00000042647
ENSMUSG00000024145
ENSMUSG00000020794
ENSMUSG00000060032
ENSMUSG00000085156
ENSMUSG00000022559
ENSMUSG00000021374
ENSMUSG00000024812
ENSMUSG00000071456
ENSMUSG00000042978
ENSMUSG00000043421
ENSMUSG00000016541
ENSMUSG00000039640
ENSMUSG00000018727
ENSMUSG00000034329
ENSMUSG00000038214
ENSMUSG00000045107
ENSMUSG00000025001
ENSMUSG00000071516
ENSMUSG00000039218
ENSMUSG00000025764
ENSMUSG00000089012
ENSMUSG00000070283
ENSMUSG00000039599
ENSMUSG00000030879
ENSMUSG00000033863
ENSMUSG00000027551
ENSMUSG00000049091
ENSMUSG00000051256
ENSMUSG00000013089
ENSMUSG00000024099
ENSMUSG00000065637
ENSMUSG00000015749
ENSMUSG00000036879
ENSMUSG00000081058
ENSMUSG00000029720
ENSMUSG00000043991
ENSMUSG00000047613
ENSMUSG00000048406
ENSMUSG00000025495
ENSMUSG00000039463
ENSMUSG00000029020
ENSMUSG00000036980
ENSMUSG00000037149
ENSMUSG00000017561
ENSMUSG00000079405
ENSMUSG00000046873
ENSMUSG00000065738
ENSMUSG00000025982
ENSMUSG00000030867
ENSMUSG00000079004
ENSMUSG00000079388
ENSMUSG00000028034
ENSMUSG00000020064
ENSMUSG00000004667
ENSMUSG00000020460
ENSMUSG00000084825
ENSMUSG00000038697
ENSMUSG00000020546
ENSMUSG00000027933
ENSMUSG00000019907
ENSMUSG00000026021
ENSMUSG00000017778
ENSMUSG00000061393
ENSMUSG00000039219
ENSMUSG00000005148
ENSMUSG00000044533
ENSMUSG00000022200
ENSMUSG00000038965
ENSMUSG00000003778
ENSMUSG00000056201
ENSMUSG00000008450
ENSMUSG00000001707
ENSMUSG00000091065
ENSMUSG00000024165
ENSMUSG00000065369
ENSMUSG00000015942
ENSMUSG00000028478
ENSMUSG00000011960
ENSMUSG00000006134
ENSMUSG00000040667
ENSMUSG00000058729
ENSMUSG00000062248
ENSMUSG00000065822
ENSMUSG00000027641
ENSMUSG00000033916
ENSMUSG00000087120
ENSMUSG00000078440
ENSMUSG00000041773
ENSMUSG00000027519
ENSMUSG00000053332
ENSMUSG00000045659
ENSMUSG00000048897
ENSMUSG00000040263
ENSMUSG00000024037
ENSMUSG00000038069
ENSMUSG00000042408
ENSMUSG00000038806
ENSMUSG00000030327
ENSMUSG00000024604
ENSMUSG00000028187
ENSMUSG00000000958
ENSMUSG00000054910
ENSMUSG00000035161
ENSMUSG00000028333
ENSMUSG00000032126
ENSMUSG00000085956
ENSMUSG00000025289
ENSMUSG00000017421
ENSMUSG00000037072
ENSMUSG00000030795
ENSMUSG00000030849
ENSMUSG00000040428
ENSMUSG00000004929
ENSMUSG00000053119
ENSMUSG00000021891
ENSMUSG00000038274
ENSMUSG00000050017
ENSMUSG00000089827
ENSMUSG00000060860
ENSMUSG00000037885
ENSMUSG00000032555
ENSMUSG00000024622
ENSMUSG00000038975
ENSMUSG00000018547
ENSMUSG00000024583
ENSMUSG00000040857
ENSMUSG00000021607
ENSMUSG00000025236
ENSMUSG00000058440
ENSMUSG00000020894
ENSMUSG00000022346
ENSMUSG00000046668
ENSMUSG00000026238
ENSMUSG00000004069
ENSMUSG00000030421
ENSMUSG00000038587
ENSMUSG00000036990
ENSMUSG00000083469
ENSMUSG00000065734
ENSMUSG00000002496
ENSMUSG00000091050
ENSMUSG00000041859
ENSMUSG00000035842
ENSMUSG00000024312
ENSMUSG00000009585
ENSMUSG00000061315
ENSMUSG00000021488
ENSMUSG00000035726
ENSMUSG00000027739
ENSMUSG00000039220
ENSMUSG00000035370
ENSMUSG00000078441
ENSMUSG00000054321
ENSMUSG00000013736
ENSMUSG00000074171
ENSMUSG00000021377
ENSMUSG00000026707
ENSMUSG00000001053
ENSMUSG00000032042
ENSMUSG00000025873
ENSMUSG00000071470
ENSMUSG00000021678
ENSMUSG00000029657
ENSMUSG00000019478
ENSMUSG00000086914
ENSMUSG00000087249
ENSMUSG00000029038
ENSMUSG00000021242
ENSMUSG00000079111
ENSMUSG00000029814
ENSMUSG00000024406
ENSMUSG00000005378
ENSMUSG00000042790
ENSMUSG00000044447
ENSMUSG00000057561
ENSMUSG00000004100
ENSMUSG00000022443
ENSMUSG00000086493
ENSMUSG00000022193
ENSMUSG00000020925
ENSMUSG00000058886
ENSMUSG00000043439
ENSMUSG00000029084
ENSMUSG00000032424
ENSMUSG00000026219
ENSMUSG00000025980
ENSMUSG00000042719
ENSMUSG00000064721
ENSMUSG00000022064
ENSMUSG00000022010
ENSMUSG00000027905
ENSMUSG00000028691
ENSMUSG00000004393
ENSMUSG00000029502
ENSMUSG00000053198
ENSMUSG00000027361
ENSMUSG00000045767
ENSMUSG00000026641
ENSMUSG00000084799
ENSMUSG00000031016
ENSMUSG00000023175
ENSMUSG00000033107
ENSMUSG00000026926
ENSMUSG00000020677
ENSMUSG00000041598
ENSMUSG00000035828
ENSMUSG00000032615
ENSMUSG00000091344
ENSMUSG00000029581
ENSMUSG00000091430
ENSMUSG00000021877
ENSMUSG00000028107
ENSMUSG00000066178
ENSMUSG00000022507
ENSMUSG00000037894
ENSMUSG00000026921
ENSMUSG00000072740
ENSMUSG00000028868
ENSMUSG00000030942
ENSMUSG00000034042
ENSMUSG00000037262
ENSMUSG00000002129
ENSMUSG00000089824
ENSMUSG00000028759
ENSMUSG00000005936
ENSMUSG00000045140
ENSMUSG00000020224
ENSMUSG00000030314
ENSMUSG00000024180
ENSMUSG00000033752
ENSMUSG00000029447
ENSMUSG00000031578
ENSMUSG00000075266
ENSMUSG00000028291
ENSMUSG00000050240
ENSMUSG00000025246
ENSMUSG00000024190
ENSMUSG00000017404
ENSMUSG00000053559
ENSMUSG00000027860
ENSMUSG00000079469
ENSMUSG00000087179
ENSMUSG00000091405
ENSMUSG00000035293
ENSMUSG00000025758
ENSMUSG00000030725
ENSMUSG00000028426
ENSMUSG00000065463
ENSMUSG00000025144
ENSMUSG00000003438
ENSMUSG00000010406
ENSMUSG00000026020
ENSMUSG00000060098
ENSMUSG00000085189
ENSMUSG00000030744
ENSMUSG00000022035
ENSMUSG00000052423
ENSMUSG00000020397
ENSMUSG00000035401
ENSMUSG00000030471
ENSMUSG00000039834
ENSMUSG00000022698
ENSMUSG00000059586
ENSMUSG00000036860
ENSMUSG00000090266
ENSMUSG00000034203
ENSMUSG00000054942
ENSMUSG00000085776
ENSMUSG00000009566
ENSMUSG00000038398
ENSMUSG00000085436
ENSMUSG00000056537
ENSMUSG00000007050
ENSMUSG00000029404
ENSMUSG00000053121
ENSMUSG00000029131
ENSMUSG00000021932
ENSMUSG00000040657
ENSMUSG00000086942
ENSMUSG00000018666
ENSMUSG00000053226
ENSMUSG00000074682
ENSMUSG00000033793
ENSMUSG00000043257
ENSMUSG00000039182
ENSMUSG00000051378
ENSMUSG00000032437
ENSMUSG00000035372
ENSMUSG00000019188
ENSMUSG00000001525
ENSMUSG00000021967
ENSMUSG00000037331
ENSMUSG00000061518
ENSMUSG00000086859
ENSMUSG00000022178
ENSMUSG00000008682
ENSMUSG00000078974
ENSMUSG00000024309
ENSMUSG00000034275
ENSMUSG00000028826
ENSMUSG00000020461
ENSMUSG00000091840
ENSMUSG00000079399
ENSMUSG00000045867
ENSMUSG00000027787
ENSMUSG00000005698
ENSMUSG00000068039
ENSMUSG00000031146
ENSMUSG00000027285
ENSMUSG00000029486
ENSMUSG00000037405
ENSMUSG00000021806
ENSMUSG00000087502
ENSMUSG00000024429
ENSMUSG00000063015
ENSMUSG00000002524
ENSMUSG00000027596
ENSMUSG00000031839
ENSMUSG00000024767
ENSMUSG00000029426
ENSMUSG00000008604
ENSMUSG00000059981
ENSMUSG00000042729
ENSMUSG00000031703
ENSMUSG00000029735
ENSMUSG00000057262
ENSMUSG00000031889
ENSMUSG00000024327
ENSMUSG00000026558
ENSMUSG00000083027
ENSMUSG00000078949
ENSMUSG00000022992
ENSMUSG00000035725
ENSMUSG00000028413
ENSMUSG00000029063
ENSMUSG00000057363
ENSMUSG00000026473
ENSMUSG00000075043
ENSMUSG00000014601
ENSMUSG00000064751
ENSMUSG00000036275
ENSMUSG00000044709
ENSMUSG00000025371
ENSMUSG00000001285
ENSMUSG00000072731
ENSMUSG00000021427
ENSMUSG00000030610
ENSMUSG00000021810
ENSMUSG00000024590
ENSMUSG00000003873
ENSMUSG00000085105
ENSMUSG00000055239
ENSMUSG00000054079
ENSMUSG00000052040
ENSMUSG00000020741
ENSMUSG00000043284
ENSMUSG00000057982
ENSMUSG00000041057
ENSMUSG00000024735
ENSMUSG00000049775
ENSMUSG00000050248
ENSMUSG00000062762
ENSMUSG00000021131
ENSMUSG00000046691
ENSMUSG00000041084
ENSMUSG00000022587
ENSMUSG00000025162
ENSMUSG00000015289
ENSMUSG00000017707
ENSMUSG00000047423
ENSMUSG00000062808
ENSMUSG00000061024
ENSMUSG00000032481
ENSMUSG00000024660
ENSMUSG00000030403
ENSMUSG00000057236
ENSMUSG00000029452
ENSMUSG00000032288
ENSMUSG00000001783
ENSMUSG00000069713
ENSMUSG00000058385
ENSMUSG00000028093
ENSMUSG00000015120
ENSMUSG00000047879
ENSMUSG00000019261
ENSMUSG00000025016
ENSMUSG00000055660
ENSMUSG00000085705
ENSMUSG00000015776
ENSMUSG00000035048
ENSMUSG00000076432
ENSMUSG00000013701
ENSMUSG00000028138
ENSMUSG00000031684
ENSMUSG00000029007
ENSMUSG00000026192
ENSMUSG00000005882
ENSMUSG00000030357
ENSMUSG00000014859
ENSMUSG00000032123
ENSMUSG00000074414
ENSMUSG00000026193
ENSMUSG00000036450
ENSMUSG00000055204
ENSMUSG00000041429
ENSMUSG00000091947
ENSMUSG00000079471
ENSMUSG00000020086
ENSMUSG00000001403
ENSMUSG00000021569
ENSMUSG00000059119
ENSMUSG00000000751
ENSMUSG00000086693
ENSMUSG00000059939
ENSMUSG00000084751
ENSMUSG00000070939
ENSMUSG00000027076
ENSMUSG00000029501
ENSMUSG00000022094
ENSMUSG00000085535
ENSMUSG00000020857
ENSMUSG00000005732
ENSMUSG00000041236
ENSMUSG00000036309
ENSMUSG00000001270
ENSMUSG00000025262
ENSMUSG00000053470
ENSMUSG00000078671
ENSMUSG00000024665
ENSMUSG00000003808
ENSMUSG00000092108
ENSMUSG00000079406
ENSMUSG00000057572
ENSMUSG00000071454
ENSMUSG00000079252
ENSMUSG00000028771
ENSMUSG00000020738
ENSMUSG00000077563
ENSMUSG00000043993
ENSMUSG00000066315
ENSMUSG00000027852
ENSMUSG00000032051
ENSMUSG00000075389
ENSMUSG00000025995
ENSMUSG00000030682
ENSMUSG00000066500
ENSMUSG00000021831
ENSMUSG00000034349
ENSMUSG00000036835
ENSMUSG00000070003
ENSMUSG00000025782
ENSMUSG00000073596
ENSMUSG00000029147
ENSMUSG00000064030
ENSMUSG00000033931
ENSMUSG00000052459
ENSMUSG00000068523
ENSMUSG00000059305
ENSMUSG00000020669
ENSMUSG00000038462
ENSMUSG00000022474
ENSMUSG00000052763
ENSMUSG00000008318
ENSMUSG00000065597
ENSMUSG00000090841
ENSMUSG00000022972
ENSMUSG00000091621
ENSMUSG00000018821
ENSMUSG00000058779
ENSMUSG00000029782
ENSMUSG00000075553
ENSMUSG00000039976
ENSMUSG00000032251
ENSMUSG00000001056
ENSMUSG00000026107
ENSMUSG00000078765
ENSMUSG00000062619
ENSMUSG00000053094
ENSMUSG00000074698
ENSMUSG00000040044
ENSMUSG00000005718
ENSMUSG00000071657
ENSMUSG00000072829
ENSMUSG00000073894
ENSMUSG00000021938
ENSMUSG00000004994
ENSMUSG00000032267
ENSMUSG00000037017
ENSMUSG00000014074
ENSMUSG00000023452
ENSMUSG00000059518
ENSMUSG00000004264
ENSMUSG00000001017
ENSMUSG00000009555
ENSMUSG00000029474
ENSMUSG00000064284
ENSMUSG00000028292
ENSMUSG00000020484
ENSMUSG00000022724
ENSMUSG00000029836
ENSMUSG00000028102
ENSMUSG00000084569
ENSMUSG00000050459
ENSMUSG00000030615
ENSMUSG00000024459
ENSMUSG00000022354
ENSMUSG00000022142
ENSMUSG00000073676
ENSMUSG00000045205
ENSMUSG00000034807
ENSMUSG00000010538
ENSMUSG00000038279
ENSMUSG00000019518
ENSMUSG00000026496
ENSMUSG00000019992
ENSMUSG00000021124
ENSMUSG00000065818
ENSMUSG00000002015
ENSMUSG00000031169
ENSMUSG00000027342
ENSMUSG00000022241
ENSMUSG00000029326
ENSMUSG00000026116
ENSMUSG00000026511
ENSMUSG00000023973
ENSMUSG00000026643
ENSMUSG00000039126
ENSMUSG00000045394
ENSMUSG00000031917
ENSMUSG00000056131
ENSMUSG00000028948
ENSMUSG00000029415
ENSMUSG00000073616
ENSMUSG00000022471
ENSMUSG00000036291
ENSMUSG00000090377
ENSMUSG00000015714
ENSMUSG00000048482
ENSMUSG00000021149
ENSMUSG00000022833
ENSMUSG00000061983
ENSMUSG00000027706
ENSMUSG00000017264
ENSMUSG00000026082
ENSMUSG00000032187
ENSMUSG00000085241
ENSMUSG00000024732
ENSMUSG00000022339
ENSMUSG00000026615
ENSMUSG00000032193
ENSMUSG00000075054
ENSMUSG00000088059
ENSMUSG00000027304
ENSMUSG00000033809
ENSMUSG00000054414
ENSMUSG00000069895
ENSMUSG00000021048
ENSMUSG00000045576
ENSMUSG00000087673
ENSMUSG00000041747
ENSMUSG00000025132
ENSMUSG00000088351
ENSMUSG00000026349
ENSMUSG00000028869
ENSMUSG00000065097
ENSMUSG00000024135
ENSMUSG00000025056
ENSMUSG00000056851
ENSMUSG00000000976
ENSMUSG00000050555
ENSMUSG00000018171
ENSMUSG00000024527
ENSMUSG00000038057
ENSMUSG00000013155
ENSMUSG00000038299
ENSMUSG00000039431
ENSMUSG00000022706
ENSMUSG00000079709
ENSMUSG00000032641
ENSMUSG00000025287
ENSMUSG00000007338
ENSMUSG00000034462
ENSMUSG00000026750
ENSMUSG00000053553
ENSMUSG00000035762
ENSMUSG00000032212
ENSMUSG00000060733
ENSMUSG00000032178
ENSMUSG00000029632
ENSMUSG00000012443
ENSMUSG00000028790
ENSMUSG00000085056
ENSMUSG00000057113
ENSMUSG00000022551
ENSMUSG00000054716
ENSMUSG00000001420
ENSMUSG00000020648
ENSMUSG00000075327
ENSMUSG00000060373
ENSMUSG00000018761
ENSMUSG00000042015
ENSMUSG00000032294
ENSMUSG00000071337
ENSMUSG00000065435
ENSMUSG00000003423
ENSMUSG00000024560
ENSMUSG00000027566
ENSMUSG00000055762
ENSMUSG00000074088
ENSMUSG00000032218
ENSMUSG00000028030
ENSMUSG00000037514
ENSMUSG00000020075
ENSMUSG00000030677
ENSMUSG00000028252
ENSMUSG00000002660
ENSMUSG00000078580
ENSMUSG00000049396
ENSMUSG00000001755
ENSMUSG00000062683
ENSMUSG00000050891
ENSMUSG00000085227
ENSMUSG00000037643
ENSMUSG00000041560
ENSMUSG00000024758
ENSMUSG00000009535
ENSMUSG00000020423
ENSMUSG00000043629
ENSMUSG00000041431
ENSMUSG00000042541
ENSMUSG00000001964
ENSMUSG00000027248
ENSMUSG00000079467
ENSMUSG00000025731
ENSMUSG00000020946
ENSMUSG00000052565
ENSMUSG00000020289
ENSMUSG00000087529
ENSMUSG00000018340
ENSMUSG00000043623
ENSMUSG00000045817
ENSMUSG00000063787
ENSMUSG00000031782
ENSMUSG00000069307
ENSMUSG00000034709
ENSMUSG00000071286
ENSMUSG00000064500
ENSMUSG00000037487
ENSMUSG00000027478
ENSMUSG00000029014
ENSMUSG00000024301
ENSMUSG00000065219
ENSMUSG00000066175
ENSMUSG00000020087
ENSMUSG00000052214
ENSMUSG00000028106
ENSMUSG00000038344
ENSMUSG00000036777
ENSMUSG00000057322
ENSMUSG00000034883
ENSMUSG00000032939
ENSMUSG00000028035
ENSMUSG00000067261
ENSMUSG00000040717
ENSMUSG00000091642
ENSMUSG00000036167
ENSMUSG00000014867
ENSMUSG00000084877
ENSMUSG00000021532
ENSMUSG00000028470
ENSMUSG00000041235
ENSMUSG00000031490
ENSMUSG00000043998
ENSMUSG00000042462
ENSMUSG00000052241
ENSMUSG00000036893
ENSMUSG00000024831
ENSMUSG00000006818
ENSMUSG00000001247
ENSMUSG00000036371
ENSMUSG00000021519
ENSMUSG00000039801
ENSMUSG00000021901
ENSMUSG00000000544
ENSMUSG00000027552
ENSMUSG00000024007
ENSMUSG00000027751
ENSMUSG00000061950
ENSMUSG00000024829
ENSMUSG00000013663
ENSMUSG00000051695
ENSMUSG00000049643
ENSMUSG00000026775
ENSMUSG00000049904
ENSMUSG00000050157
ENSMUSG00000085760
ENSMUSG00000047238
ENSMUSG00000021275
ENSMUSG00000086351
ENSMUSG00000030980
ENSMUSG00000087516
ENSMUSG00000025427
ENSMUSG00000021481
ENSMUSG00000090996
ENSMUSG00000027455
ENSMUSG00000080542
ENSMUSG00000020326
ENSMUSG00000071256
ENSMUSG00000034343
ENSMUSG00000031697
ENSMUSG00000022544
ENSMUSG00000021222
ENSMUSG00000000365
ENSMUSG00000056459
ENSMUSG00000085769
ENSMUSG00000027281
ENSMUSG00000055629
ENSMUSG00000020720
ENSMUSG00000035234
ENSMUSG00000029726
ENSMUSG00000005683
ENSMUSG00000085413
ENSMUSG00000019960
ENSMUSG00000041841
ENSMUSG00000001909
ENSMUSG00000022913
ENSMUSG00000024246
ENSMUSG00000027865
ENSMUSG00000025868
ENSMUSG00000005687
ENSMUSG00000047554
ENSMUSG00000019792
ENSMUSG00000053178
ENSMUSG00000033126
ENSMUSG00000021981
ENSMUSG00000020592
ENSMUSG00000024939
ENSMUSG00000052428
ENSMUSG00000034424
ENSMUSG00000024095
ENSMUSG00000037458
ENSMUSG00000021311
ENSMUSG00000048732
ENSMUSG00000031729
ENSMUSG00000001288
ENSMUSG00000078903
ENSMUSG00000057359
ENSMUSG00000085736
ENSMUSG00000042644
ENSMUSG00000073486
ENSMUSG00000020705
ENSMUSG00000028248
ENSMUSG00000001441
ENSMUSG00000059486
ENSMUSG00000062006
ENSMUSG00000029213
ENSMUSG00000054428
ENSMUSG00000026112
ENSMUSG00000025050
ENSMUSG00000029030
ENSMUSG00000015804
ENSMUSG00000028560
ENSMUSG00000025139
ENSMUSG00000028675
ENSMUSG00000053950
ENSMUSG00000006676
ENSMUSG00000002083
ENSMUSG00000034621
ENSMUSG00000004056
ENSMUSG00000004637
ENSMUSG00000037300
ENSMUSG00000045757
ENSMUSG00000063785
ENSMUSG00000039456
ENSMUSG00000023169
ENSMUSG00000049760
ENSMUSG00000022313
ENSMUSG00000036552
ENSMUSG00000086350
ENSMUSG00000075000
ENSMUSG00000001100
ENSMUSG00000020868
ENSMUSG00000056941
ENSMUSG00000024978
ENSMUSG00000062604
ENSMUSG00000052563
ENSMUSG00000002846
ENSMUSG00000033099
ENSMUSG00000002870
ENSMUSG00000062101
ENSMUSG00000040865
ENSMUSG00000065640
ENSMUSG00000027274
ENSMUSG00000024442
ENSMUSG00000048410
ENSMUSG00000001844
ENSMUSG00000042632
ENSMUSG00000030983
ENSMUSG00000006442
ENSMUSG00000024679
ENSMUSG00000029319
ENSMUSG00000030823
ENSMUSG00000035011
ENSMUSG00000060739
ENSMUSG00000005481
ENSMUSG00000024613
ENSMUSG00000051223
ENSMUSG00000048402
ENSMUSG00000030082
ENSMUSG00000001472
ENSMUSG00000028563
ENSMUSG00000074030
ENSMUSG00000003308
ENSMUSG00000036078
ENSMUSG00000027300
ENSMUSG00000079043
ENSMUSG00000032215
ENSMUSG00000026495
ENSMUSG00000025925
ENSMUSG00000040681
ENSMUSG00000045691
ENSMUSG00000029920
ENSMUSG00000037857
ENSMUSG00000025154
ENSMUSG00000039345
ENSMUSG00000019432
ENSMUSG00000045752
ENSMUSG00000022557
ENSMUSG00000017774
ENSMUSG00000010290
ENSMUSG00000026260
ENSMUSG00000051911
ENSMUSG00000065878
ENSMUSG00000029512
ENSMUSG00000078570
ENSMUSG00000051232
ENSMUSG00000030835
ENSMUSG00000028797
ENSMUSG00000046679
ENSMUSG00000025917
ENSMUSG00000053286
ENSMUSG00000046865
ENSMUSG00000022774
ENSMUSG00000020132
ENSMUSG00000044148
ENSMUSG00000038028
ENSMUSG00000062627
ENSMUSG00000063849
ENSMUSG00000064264
ENSMUSG00000000409
ENSMUSG00000021040
ENSMUSG00000072082
ENSMUSG00000035529
ENSMUSG00000029178
ENSMUSG00000047804
ENSMUSG00000029249
ENSMUSG00000026388
ENSMUSG00000081958
ENSMUSG00000024580
ENSMUSG00000030654
ENSMUSG00000015335
ENSMUSG00000074212
ENSMUSG00000039810
ENSMUSG00000028347
ENSMUSG00000028295
ENSMUSG00000042502
ENSMUSG00000065628
ENSMUSG00000086766
ENSMUSG00000087169
ENSMUSG00000021666
ENSMUSG00000061458
ENSMUSG00000022255
ENSMUSG00000001785
ENSMUSG00000008686
ENSMUSG00000030264
ENSMUSG00000057835
ENSMUSG00000051650
ENSMUSG00000026958
ENSMUSG00000038518
ENSMUSG00000021902
ENSMUSG00000030499
ENSMUSG00000021952
ENSMUSG00000032498
ENSMUSG00000052137
ENSMUSG00000032393
ENSMUSG00000020149
ENSMUSG00000062175
ENSMUSG00000029202
ENSMUSG00000001473
ENSMUSG00000033790
ENSMUSG00000029152
ENSMUSG00000042579
ENSMUSG00000016946
ENSMUSG00000042572
ENSMUSG00000087574
ENSMUSG00000024528
ENSMUSG00000014771
ENSMUSG00000032902
ENSMUSG00000053877
ENSMUSG00000079002
ENSMUSG00000039018
ENSMUSG00000024222
ENSMUSG00000078604
ENSMUSG00000045503
ENSMUSG00000059229
ENSMUSG00000087213
ENSMUSG00000024042
ENSMUSG00000035027
ENSMUSG00000090384
ENSMUSG00000020453
ENSMUSG00000031447
ENSMUSG00000057411
ENSMUSG00000015961
ENSMUSG00000051220
ENSMUSG00000086714
ENSMUSG00000078584
ENSMUSG00000087377
ENSMUSG00000035356
ENSMUSG00000091332
ENSMUSG00000087549
ENSMUSG00000063052
ENSMUSG00000032383
ENSMUSG00000027326
ENSMUSG00000060288
ENSMUSG00000041716
ENSMUSG00000086768
ENSMUSG00000000134
ENSMUSG00000075284
ENSMUSG00000025034
ENSMUSG00000090935
ENSMUSG00000029916
ENSMUSG00000022797
ENSMUSG00000001524
ENSMUSG00000040550
ENSMUSG00000034617
ENSMUSG00000085196
ENSMUSG00000036180
ENSMUSG00000044461
ENSMUSG00000049878
ENSMUSG00000006398
ENSMUSG00000049489
ENSMUSG00000090826
ENSMUSG00000006585
ENSMUSG00000029320
ENSMUSG00000029815
ENSMUSG00000024404
ENSMUSG00000067367
ENSMUSG00000033952
ENSMUSG00000034640
ENSMUSG00000021139
ENSMUSG00000038510
ENSMUSG00000035873
ENSMUSG00000026111
ENSMUSG00000013465
ENSMUSG00000067150
ENSMUSG00000041712
ENSMUSG00000035949
ENSMUSG00000030516
ENSMUSG00000028188
ENSMUSG00000066551
ENSMUSG00000086520
ENSMUSG00000041774
ENSMUSG00000091604
ENSMUSG00000025781
ENSMUSG00000016253
ENSMUSG00000001036
ENSMUSG00000022536
ENSMUSG00000041408
ENSMUSG00000025209
ENSMUSG00000046311
ENSMUSG00000015672
ENSMUSG00000031953
ENSMUSG00000050890
ENSMUSG00000027937
ENSMUSG00000030695
ENSMUSG00000026743
ENSMUSG00000089762
ENSMUSG00000015759
ENSMUSG00000021185
ENSMUSG00000026276
ENSMUSG00000041372
ENSMUSG00000021929
ENSMUSG00000021712
ENSMUSG00000035696
ENSMUSG00000014498
ENSMUSG00000027630
ENSMUSG00000029913
ENSMUSG00000027680
ENSMUSG00000068267
ENSMUSG00000080463
ENSMUSG00000021916
ENSMUSG00000029684
ENSMUSG00000035545
ENSMUSG00000021957
ENSMUSG00000020521
ENSMUSG00000027259
ENSMUSG00000029345
ENSMUSG00000028066
ENSMUSG00000026201
ENSMUSG00000022360
ENSMUSG00000032580
ENSMUSG00000024608
ENSMUSG00000003198
ENSMUSG00000028645
ENSMUSG00000075419
ENSMUSG00000047260
ENSMUSG00000034317
ENSMUSG00000065905
ENSMUSG00000020182
ENSMUSG00000049792
ENSMUSG00000024384
ENSMUSG00000061904
ENSMUSG00000033222
ENSMUSG00000022101
ENSMUSG00000038383
ENSMUSG00000045193
ENSMUSG00000021264
ENSMUSG00000034303
ENSMUSG00000009470
ENSMUSG00000018983
ENSMUSG00000001054
ENSMUSG00000011158
ENSMUSG00000053110
ENSMUSG00000063856
ENSMUSG00000050714
ENSMUSG00000021453
ENSMUSG00000019977
ENSMUSG00000037725
ENSMUSG00000089911
ENSMUSG00000027575
ENSMUSG00000078941
ENSMUSG00000069910
ENSMUSG00000062190
ENSMUSG00000034126
ENSMUSG00000071653
ENSMUSG00000054708
ENSMUSG00000071041
ENSMUSG00000031791
ENSMUSG00000060466
ENSMUSG00000032040
ENSMUSG00000024970
ENSMUSG00000075817
ENSMUSG00000022109
ENSMUSG00000039910
ENSMUSG00000032575
ENSMUSG00000021595
ENSMUSG00000034457
ENSMUSG00000073519
ENSMUSG00000037669
ENSMUSG00000039086
ENSMUSG00000079605
ENSMUSG00000034686
ENSMUSG00000079375
ENSMUSG00000038366
ENSMUSG00000025264
ENSMUSG00000061613
ENSMUSG00000021133
ENSMUSG00000020993
ENSMUSG00000023940
ENSMUSG00000085259
ENSMUSG00000020561
ENSMUSG00000038525
ENSMUSG00000014905
ENSMUSG00000073435
ENSMUSG00000035595
ENSMUSG00000020849
ENSMUSG00000001910
ENSMUSG00000049764
ENSMUSG00000006445
ENSMUSG00000079391
ENSMUSG00000052673
ENSMUSG00000003226
ENSMUSG00000034345
ENSMUSG00000044442
ENSMUSG00000024817
ENSMUSG00000084925
ENSMUSG00000026127
ENSMUSG00000037465
ENSMUSG00000038773
ENSMUSG00000067873
ENSMUSG00000047735
ENSMUSG00000072742
ENSMUSG00000052533
ENSMUSG00000021965
ENSMUSG00000056612
ENSMUSG00000019849
ENSMUSG00000020525
ENSMUSG00000031586
ENSMUSG00000019818
ENSMUSG00000026074
ENSMUSG00000056682
ENSMUSG00000037905
ENSMUSG00000022248
ENSMUSG00000000078
ENSMUSG00000031310
ENSMUSG00000024205
ENSMUSG00000028798
ENSMUSG00000002289
ENSMUSG00000021279
ENSMUSG00000031010
ENSMUSG00000040584
ENSMUSG00000026974
ENSMUSG00000042606
ENSMUSG00000022560
ENSMUSG00000029467
ENSMUSG00000060126
ENSMUSG00000020628
ENSMUSG00000026279
ENSMUSG00000021715
ENSMUSG00000092124
ENSMUSG00000089739
ENSMUSG00000024002
ENSMUSG00000062075
ENSMUSG00000058258
ENSMUSG00000018442
ENSMUSG00000039483
ENSMUSG00000028271
ENSMUSG00000024661
ENSMUSG00000033862
ENSMUSG00000046994
ENSMUSG00000022982
ENSMUSG00000051811
ENSMUSG00000045216
ENSMUSG00000024137
ENSMUSG00000031505
ENSMUSG00000041629
ENSMUSG00000025903
ENSMUSG00000044098
ENSMUSG00000008035
ENSMUSG00000059776
ENSMUSG00000024208
ENSMUSG00000028970
ENSMUSG00000038014
ENSMUSG00000021748
ENSMUSG00000007812
ENSMUSG00000074781
ENSMUSG00000026245
ENSMUSG00000024491
ENSMUSG00000035266
ENSMUSG00000026510
ENSMUSG00000021917
ENSMUSG00000051853
ENSMUSG00000028807
ENSMUSG00000047067
ENSMUSG00000031878
ENSMUSG00000024232
ENSMUSG00000018899
ENSMUSG00000021703
ENSMUSG00000051579
ENSMUSG00000040167
ENSMUSG00000043415
ENSMUSG00000047084
ENSMUSG00000031715
ENSMUSG00000086730
ENSMUSG00000020775
ENSMUSG00000027395
ENSMUSG00000053916
ENSMUSG00000037474
ENSMUSG00000064061
ENSMUSG00000074056
ENSMUSG00000020634
ENSMUSG00000033813
ENSMUSG00000044627
ENSMUSG00000015994
ENSMUSG00000029384
ENSMUSG00000085615
ENSMUSG00000026596
ENSMUSG00000042506
ENSMUSG00000022185
ENSMUSG00000045328
ENSMUSG00000089774
ENSMUSG00000020124
ENSMUSG00000059309
ENSMUSG00000029304
ENSMUSG00000074273
ENSMUSG00000025940
ENSMUSG00000025203
ENSMUSG00000039738
ENSMUSG00000017679
ENSMUSG00000029190
ENSMUSG00000050222
ENSMUSG00000037706
ENSMUSG00000074166
ENSMUSG00000039680
ENSMUSG00000024695
ENSMUSG00000024927
ENSMUSG00000032878
ENSMUSG00000041815
ENSMUSG00000030752
ENSMUSG00000046010
ENSMUSG00000024069
ENSMUSG00000079523
ENSMUSG00000022961
ENSMUSG00000085689
ENSMUSG00000008140
ENSMUSG00000039496
ENSMUSG00000021606
ENSMUSG00000020571
ENSMUSG00000054612
ENSMUSG00000039318
ENSMUSG00000080664
ENSMUSG00000029121
ENSMUSG00000028423
ENSMUSG00000042688
ENSMUSG00000035365
ENSMUSG00000034157
ENSMUSG00000024908
ENSMUSG00000001150
ENSMUSG00000027597
ENSMUSG00000036391
ENSMUSG00000029477
ENSMUSG00000079614
ENSMUSG00000058690
ENSMUSG00000079369
ENSMUSG00000029599
ENSMUSG00000038803
ENSMUSG00000023991
ENSMUSG00000033111
ENSMUSG00000031916
ENSMUSG00000000730
ENSMUSG00000070394
ENSMUSG00000019437
ENSMUSG00000021540
ENSMUSG00000036781
ENSMUSG00000021645
ENSMUSG00000027963
ENSMUSG00000031004
ENSMUSG00000024357
ENSMUSG00000037316
ENSMUSG00000001518
ENSMUSG00000024056
ENSMUSG00000023286
ENSMUSG00000021178
ENSMUSG00000023942
ENSMUSG00000073856
ENSMUSG00000061731
ENSMUSG00000073415
ENSMUSG00000014294
ENSMUSG00000027104
ENSMUSG00000030491
ENSMUSG00000072680
ENSMUSG00000040383
ENSMUSG00000004665
ENSMUSG00000014959
ENSMUSG00000020698
ENSMUSG00000019370
ENSMUSG00000037369
ENSMUSG00000090918
ENSMUSG00000090931
ENSMUSG00000025759
ENSMUSG00000090593
ENSMUSG00000030880
ENSMUSG00000060657
ENSMUSG00000053293
ENSMUSG00000058706
ENSMUSG00000032392
ENSMUSG00000021486
ENSMUSG00000028743
ENSMUSG00000044744
ENSMUSG00000060591
ENSMUSG00000022351
ENSMUSG00000018572
ENSMUSG00000071616
ENSMUSG00000028224
ENSMUSG00000042682
ENSMUSG00000025407
ENSMUSG00000062822
ENSMUSG00000077440
ENSMUSG00000027582
ENSMUSG00000005846
ENSMUSG00000034259
ENSMUSG00000066637
ENSMUSG00000035958
ENSMUSG00000041765
ENSMUSG00000040599
ENSMUSG00000085175
ENSMUSG00000013662
ENSMUSG00000034487
ENSMUSG00000021820
ENSMUSG00000085661
ENSMUSG00000034187
ENSMUSG00000074075
ENSMUSG00000029402
ENSMUSG00000032842
ENSMUSG00000078919
ENSMUSG00000073700
ENSMUSG00000026289
ENSMUSG00000041308
ENSMUSG00000019951
ENSMUSG00000049606
ENSMUSG00000092101
ENSMUSG00000020659
ENSMUSG00000054836
ENSMUSG00000025410
ENSMUSG00000031534
ENSMUSG00000022336
ENSMUSG00000027599
ENSMUSG00000056770
ENSMUSG00000046909
[truncated: 8,079 more rows]

## Sheet: acRPB1 enriched
Genes
ENSMUSG00000046062
ENSMUSG00000075594
ENSMUSG00000046761
ENSMUSG00000040446
ENSMUSG00000038095
ENSMUSG00000032097
ENSMUSG00000091568
ENSMUSG00000000131
ENSMUSG00000087306
ENSMUSG00000019873
ENSMUSG00000084514
ENSMUSG00000032387
ENSMUSG00000086193
ENSMUSG00000058886
ENSMUSG00000041769
ENSMUSG00000072731
ENSMUSG00000020422
ENSMUSG00000045631
ENSMUSG00000042978
ENSMUSG00000087440
ENSMUSG00000041235
ENSMUSG00000091621
ENSMUSG00000055799
ENSMUSG00000025505
ENSMUSG00000034998
ENSMUSG00000040888
ENSMUSG00000029836
ENSMUSG00000050459
ENSMUSG00000059229
ENSMUSG00000066315
ENSMUSG00000024679
ENSMUSG00000078374
ENSMUSG00000072829
ENSMUSG00000030374
ENSMUSG00000006800
ENSMUSG00000074994
ENSMUSG00000055239
ENSMUSG00000079375
ENSMUSG00000040725
ENSMUSG00000024095
ENSMUSG00000020149
ENSMUSG00000072740
ENSMUSG00000052241
ENSMUSG00000024213
ENSMUSG00000042572
ENSMUSG00000038533
ENSMUSG00000021374
ENSMUSG00000020086
ENSMUSG00000085322
ENSMUSG00000031016
ENSMUSG00000031520
ENSMUSG00000047423
ENSMUSG00000056612
ENSMUSG00000030970
ENSMUSG00000072742
ENSMUSG00000013155
ENSMUSG00000061950
ENSMUSG00000089739
ENSMUSG00000074136
ENSMUSG00000085355
ENSMUSG00000045598
ENSMUSG00000018974
ENSMUSG00000024222
ENSMUSG00000037035
ENSMUSG00000055396
ENSMUSG00000028771
ENSMUSG00000028514
ENSMUSG00000036199
ENSMUSG00000020015
ENSMUSG00000023883
ENSMUSG00000013415
ENSMUSG00000027519
ENSMUSG00000020634
ENSMUSG00000062270
ENSMUSG00000031447
ENSMUSG00000055817
ENSMUSG00000019718
ENSMUSG00000090384
ENSMUSG00000085945
ENSMUSG00000031885
ENSMUSG00000037013
ENSMUSG00000044447
ENSMUSG00000030232
ENSMUSG00000021820
ENSMUSG00000074171
ENSMUSG00000009555
ENSMUSG00000032267
ENSMUSG00000020224
ENSMUSG00000048402
ENSMUSG00000053931
ENSMUSG00000029030
ENSMUSG00000031010
ENSMUSG00000021474
ENSMUSG00000030682
ENSMUSG00000051853
ENSMUSG00000022255
ENSMUSG00000032504
ENSMUSG00000018983
ENSMUSG00000020894
ENSMUSG00000070003
ENSMUSG00000020923
ENSMUSG00000030849
ENSMUSG00000090213
ENSMUSG00000040234
ENSMUSG00000025162
ENSMUSG00000045333
ENSMUSG00000040385
ENSMUSG00000075389
ENSMUSG00000029064
ENSMUSG00000039275
ENSMUSG00000031819
ENSMUSG00000068267
ENSMUSG00000025132
ENSMUSG00000031818
ENSMUSG00000024576
ENSMUSG00000092101
ENSMUSG00000022141
ENSMUSG00000068601
ENSMUSG00000084081
ENSMUSG00000037070
ENSMUSG00000024242
ENSMUSG00000072566
ENSMUSG00000039735
ENSMUSG00000059436
ENSMUSG00000005698
ENSMUSG00000028106
ENSMUSG00000030499
ENSMUSG00000018572
ENSMUSG00000019849
ENSMUSG00000040721
ENSMUSG00000085204
ENSMUSG00000035798
ENSMUSG00000024383
ENSMUSG00000026974
ENSMUSG00000028333
ENSMUSG00000020741
ENSMUSG00000028347
ENSMUSG00000024180
ENSMUSG00000031586
ENSMUSG00000086665
ENSMUSG00000023991
ENSMUSG00000066415
ENSMUSG00000035011
ENSMUSG00000053094
ENSMUSG00000032878
ENSMUSG00000025001
ENSMUSG00000069895
ENSMUSG00000024429
ENSMUSG00000038965
ENSMUSG00000024406
ENSMUSG00000016344
ENSMUSG00000048040
ENSMUSG00000022194
ENSMUSG00000022305
ENSMUSG00000041995
ENSMUSG00000072766
ENSMUSG00000031672
ENSMUSG00000056770
ENSMUSG00000032637
ENSMUSG00000085395
ENSMUSG00000049904
ENSMUSG00000074075
ENSMUSG00000085436
ENSMUSG00000091037
ENSMUSG00000061393
ENSMUSG00000029203
ENSMUSG00000079391
ENSMUSG00000020076
ENSMUSG00000026596
ENSMUSG00000051065
ENSMUSG00000028759
ENSMUSG00000073684
ENSMUSG00000061731
ENSMUSG00000022178
ENSMUSG00000034168
ENSMUSG00000027680
ENSMUSG00000034154
ENSMUSG00000027478
ENSMUSG00000038525
ENSMUSG00000018727
ENSMUSG00000074414
ENSMUSG00000034974
ENSMUSG00000038214
ENSMUSG00000087009
ENSMUSG00000038014
ENSMUSG00000048355
ENSMUSG00000029477
ENSMUSG00000083027
ENSMUSG00000040722
ENSMUSG00000084797
ENSMUSG00000022101
ENSMUSG00000051934
ENSMUSG00000081958
ENSMUSG00000040731
ENSMUSG00000005732
ENSMUSG00000030880
ENSMUSG00000050890
ENSMUSG00000015714
ENSMUSG00000025156
ENSMUSG00000019907
ENSMUSG00000028826
ENSMUSG00000038759
ENSMUSG00000031799
ENSMUSG00000029020
ENSMUSG00000049580
ENSMUSG00000026565
ENSMUSG00000000275
ENSMUSG00000029135
ENSMUSG00000018604
ENSMUSG00000062175
ENSMUSG00000029249
ENSMUSG00000074203
ENSMUSG00000028868
ENSMUSG00000028741
ENSMUSG00000063235
ENSMUSG00000043372
ENSMUSG00000021264
ENSMUSG00000033826
ENSMUSG00000002984
ENSMUSG00000030610
ENSMUSG00000019370
ENSMUSG00000032477
ENSMUSG00000016541
ENSMUSG00000009293
ENSMUSG00000001034
ENSMUSG00000042724
ENSMUSG00000025016
ENSMUSG00000022438
ENSMUSG00000043895
ENSMUSG00000083012
ENSMUSG00000024042
ENSMUSG00000041845
ENSMUSG00000025364
ENSMUSG00000042874
ENSMUSG00000036026
ENSMUSG00000015749
ENSMUSG00000032816
ENSMUSG00000035504
ENSMUSG00000002297
ENSMUSG00000031154
ENSMUSG00000025880
ENSMUSG00000032497
ENSMUSG00000030189
ENSMUSG00000022094
ENSMUSG00000040842
ENSMUSG00000087618
ENSMUSG00000045098
ENSMUSG00000028188
ENSMUSG00000075419
ENSMUSG00000042579
ENSMUSG00000052533
ENSMUSG00000074071
ENSMUSG00000086914
ENSMUSG00000004665
ENSMUSG00000051495
ENSMUSG00000049076
ENSMUSG00000015697
ENSMUSG00000021248
ENSMUSG00000053646
ENSMUSG00000080902
ENSMUSG00000020570
ENSMUSG00000033186
ENSMUSG00000080932
ENSMUSG00000028527
ENSMUSG00000030067
ENSMUSG00000083469
ENSMUSG00000068523
ENSMUSG00000058729
ENSMUSG00000024812
ENSMUSG00000025234
ENSMUSG00000050240
ENSMUSG00000020307
ENSMUSG00000062300
ENSMUSG00000028102
ENSMUSG00000084925
ENSMUSG00000044641
ENSMUSG00000026349
ENSMUSG00000025262
ENSMUSG00000037211
ENSMUSG00000034621
ENSMUSG00000029581
ENSMUSG00000046574
ENSMUSG00000048910
ENSMUSG00000006651
ENSMUSG00000064326
ENSMUSG00000022474
ENSMUSG00000086940
ENSMUSG00000068206
ENSMUSG00000055204
ENSMUSG00000071454
ENSMUSG00000029190
ENSMUSG00000084943
ENSMUSG00000068328
ENSMUSG00000087523
ENSMUSG00000038848
ENSMUSG00000021466
ENSMUSG00000020097
ENSMUSG00000091634
ENSMUSG00000079376
ENSMUSG00000039395
ENSMUSG00000042138
ENSMUSG00000003269
ENSMUSG00000027455
ENSMUSG00000071054
ENSMUSG00000078154
ENSMUSG00000028882
ENSMUSG00000069648
ENSMUSG00000026082
ENSMUSG00000015189
ENSMUSG00000024513
ENSMUSG00000008604
ENSMUSG00000067194
ENSMUSG00000022414
ENSMUSG00000003581
ENSMUSG00000026116
ENSMUSG00000020532
ENSMUSG00000017776
ENSMUSG00000065597
ENSMUSG00000052291
ENSMUSG00000085703
ENSMUSG00000028426
ENSMUSG00000035529
ENSMUSG00000066178
ENSMUSG00000053950
ENSMUSG00000038539
ENSMUSG00000029710
ENSMUSG00000024301
ENSMUSG00000086765
ENSMUSG00000060419
ENSMUSG00000037643
ENSMUSG00000024404
ENSMUSG00000025240
ENSMUSG00000019894
ENSMUSG00000028560
ENSMUSG00000021952
ENSMUSG00000026341
ENSMUSG00000034686
ENSMUSG00000020038
ENSMUSG00000032340
ENSMUSG00000078923
ENSMUSG00000003436
ENSMUSG00000025171
ENSMUSG00000044791
ENSMUSG00000033909
ENSMUSG00000087367
ENSMUSG00000043424
ENSMUSG00000031714
ENSMUSG00000019188
ENSMUSG00000078880
ENSMUSG00000032324
ENSMUSG00000043488
ENSMUSG00000028149
ENSMUSG00000020166
ENSMUSG00000037089
ENSMUSG00000047671
ENSMUSG00000078648
ENSMUSG00000059273
ENSMUSG00000003308
ENSMUSG00000029438
ENSMUSG00000087336
ENSMUSG00000078570
ENSMUSG00000082926
ENSMUSG00000020271
ENSMUSG00000034462
ENSMUSG00000039219
ENSMUSG00000020869
ENSMUSG00000020453
ENSMUSG00000009621
ENSMUSG00000030275
ENSMUSG00000039640
ENSMUSG00000054520
ENSMUSG00000073610
ENSMUSG00000041997
ENSMUSG00000035873
ENSMUSG00000029426
ENSMUSG00000039253
ENSMUSG00000036180
ENSMUSG00000090952
ENSMUSG00000055312
ENSMUSG00000048482
ENSMUSG00000091071
ENSMUSG00000059820
ENSMUSG00000035469
ENSMUSG00000002102
ENSMUSG00000022443
ENSMUSG00000073771
ENSMUSG00000032577
ENSMUSG00000021963
ENSMUSG00000021279
ENSMUSG00000079056
ENSMUSG00000078897
ENSMUSG00000047735
ENSMUSG00000002870
ENSMUSG00000091210
ENSMUSG00000086782
ENSMUSG00000022533
ENSMUSG00000041372
ENSMUSG00000028948
ENSMUSG00000030655
ENSMUSG00000006941
ENSMUSG00000039988
ENSMUSG00000014932
ENSMUSG00000062762
ENSMUSG00000038646
ENSMUSG00000022562
ENSMUSG00000044950
ENSMUSG00000066232
ENSMUSG00000085525
ENSMUSG00000058440
ENSMUSG00000031984
ENSMUSG00000021901
ENSMUSG00000054405
ENSMUSG00000022111
ENSMUSG00000006219
ENSMUSG00000044461
ENSMUSG00000030722
ENSMUSG00000089803
ENSMUSG00000035666
ENSMUSG00000060261
ENSMUSG00000002372
ENSMUSG00000028710
ENSMUSG00000049606
ENSMUSG00000060950
ENSMUSG00000050796
ENSMUSG00000051695
ENSMUSG00000002741
ENSMUSG00000042197
ENSMUSG00000028180
ENSMUSG00000021938
ENSMUSG00000021144
ENSMUSG00000047388
ENSMUSG00000051911
ENSMUSG00000028289
ENSMUSG00000032212
ENSMUSG00000029625
ENSMUSG00000019320
ENSMUSG00000031446
ENSMUSG00000046449
ENSMUSG00000019579
ENSMUSG00000024590
ENSMUSG00000042644
ENSMUSG00000067261
ENSMUSG00000018547
ENSMUSG00000031807
ENSMUSG00000034761
ENSMUSG00000026659
ENSMUSG00000086993
ENSMUSG00000022432
ENSMUSG00000032312
ENSMUSG00000022119
ENSMUSG00000038970
ENSMUSG00000030522
ENSMUSG00000063886
ENSMUSG00000027942
ENSMUSG00000030245
ENSMUSG00000035560
ENSMUSG00000030811
ENSMUSG00000026554
ENSMUSG00000069769
ENSMUSG00000033228
ENSMUSG00000014498
ENSMUSG00000073144
ENSMUSG00000052429
ENSMUSG00000034487
ENSMUSG00000068040
ENSMUSG00000029672
ENSMUSG00000074781
ENSMUSG00000021710
ENSMUSG00000049878
ENSMUSG00000056493
ENSMUSG00000030879
ENSMUSG00000004937
ENSMUSG00000003166
ENSMUSG00000026626
ENSMUSG00000039789
ENSMUSG00000034820
ENSMUSG00000061613
ENSMUSG00000073388
ENSMUSG00000025158
ENSMUSG00000026791
ENSMUSG00000074876
ENSMUSG00000029169
ENSMUSG00000029405
ENSMUSG00000002227
ENSMUSG00000020092
ENSMUSG00000025410
ENSMUSG00000023075
ENSMUSG00000019478
ENSMUSG00000029121
ENSMUSG00000001100
ENSMUSG00000055491
ENSMUSG00000020577
ENSMUSG00000038451
ENSMUSG00000034342
ENSMUSG00000031490
ENSMUSG00000039157
ENSMUSG00000027566
ENSMUSG00000053121
ENSMUSG00000029131
ENSMUSG00000085689
ENSMUSG00000040841
ENSMUSG00000026721
ENSMUSG00000090904
ENSMUSG00000087412
ENSMUSG00000000731
ENSMUSG00000038146
ENSMUSG00000022678
ENSMUSG00000023169
ENSMUSG00000058655
ENSMUSG00000020580
ENSMUSG00000031805
ENSMUSG00000056941
ENSMUSG00000039497
ENSMUSG00000030685
ENSMUSG00000079553
ENSMUSG00000042548
ENSMUSG00000047613
ENSMUSG00000087207
ENSMUSG00000063273
ENSMUSG00000049764
ENSMUSG00000073486
ENSMUSG00000087179
ENSMUSG00000027206
ENSMUSG00000013663
ENSMUSG00000048000
ENSMUSG00000085189
ENSMUSG00000032199
ENSMUSG00000023852
ENSMUSG00000072918
ENSMUSG00000039725
ENSMUSG00000061665
ENSMUSG00000040681
ENSMUSG00000033157
ENSMUSG00000026159
ENSMUSG00000020592
ENSMUSG00000021377
ENSMUSG00000016477
ENSMUSG00000057363
ENSMUSG00000031776
ENSMUSG00000001053
ENSMUSG00000028979
ENSMUSG00000058230
ENSMUSG00000039968
ENSMUSG00000007836
ENSMUSG00000033629
ENSMUSG00000026641
ENSMUSG00000028889
ENSMUSG00000024525
ENSMUSG00000035958
ENSMUSG00000035401
ENSMUSG00000091994
ENSMUSG00000072684
ENSMUSG00000024002
ENSMUSG00000053353
ENSMUSG00000028640
ENSMUSG00000074521
ENSMUSG00000042790
ENSMUSG00000021124
ENSMUSG00000078484
ENSMUSG00000001910
ENSMUSG00000050222
ENSMUSG00000028093
ENSMUSG00000043415
ENSMUSG00000034875
ENSMUSG00000034460
ENSMUSG00000035364
ENSMUSG00000035620
ENSMUSG00000037369
ENSMUSG00000014226
ENSMUSG00000062929
ENSMUSG00000026771
ENSMUSG00000066152
ENSMUSG00000024359
ENSMUSG00000080527
ENSMUSG00000074141
ENSMUSG00000043858
ENSMUSG00000087516
ENSMUSG00000028729
ENSMUSG00000086725
ENSMUSG00000020484
ENSMUSG00000022614
ENSMUSG00000034349
ENSMUSG00000058690
ENSMUSG00000079111
ENSMUSG00000083990
ENSMUSG00000072945
ENSMUSG00000036093
ENSMUSG00000034709
ENSMUSG00000032178
ENSMUSG00000052031
ENSMUSG00000024054
ENSMUSG00000046404
ENSMUSG00000042650
ENSMUSG00000024991
ENSMUSG00000019841
ENSMUSG00000057130
ENSMUSG00000056735
ENSMUSG00000041308
ENSMUSG00000022463
ENSMUSG00000031696
ENSMUSG00000020483
ENSMUSG00000035754
ENSMUSG00000048076
ENSMUSG00000068966
ENSMUSG00000006442
ENSMUSG00000070697
ENSMUSG00000032580
ENSMUSG00000020074
ENSMUSG00000027596
ENSMUSG00000041959
ENSMUSG00000051149
ENSMUSG00000022698
ENSMUSG00000004591
ENSMUSG00000052917
ENSMUSG00000047260
ENSMUSG00000025323
ENSMUSG00000042167
ENSMUSG00000001909
ENSMUSG00000056821
ENSMUSG00000074238
ENSMUSG00000032741
ENSMUSG00000047539
ENSMUSG00000005982
ENSMUSG00000069622
ENSMUSG00000087549
ENSMUSG00000067150
ENSMUSG00000019942
ENSMUSG00000040657
ENSMUSG00000030538
ENSMUSG00000070035
ENSMUSG00000050017
ENSMUSG00000024660
ENSMUSG00000030199
ENSMUSG00000024571
ENSMUSG00000023008
ENSMUSG00000020955
ENSMUSG00000021831
ENSMUSG00000021504
ENSMUSG00000001847
ENSMUSG00000054659
ENSMUSG00000025873
ENSMUSG00000025019
ENSMUSG00000030120
ENSMUSG00000079728
ENSMUSG00000005672
ENSMUSG00000032526
ENSMUSG00000028134
ENSMUSG00000026496
ENSMUSG00000090093
ENSMUSG00000020733
ENSMUSG00000036206
ENSMUSG00000045216
ENSMUSG00000027551
ENSMUSG00000061104
ENSMUSG00000028580
ENSMUSG00000043991
ENSMUSG00000039483
ENSMUSG00000027338
ENSMUSG00000027472
ENSMUSG00000041859
ENSMUSG00000084799
ENSMUSG00000030609
ENSMUSG00000051444
ENSMUSG00000019804
ENSMUSG00000071337
ENSMUSG00000033411
ENSMUSG00000024073
ENSMUSG00000046691
ENSMUSG00000001036
ENSMUSG00000039481
ENSMUSG00000089704
ENSMUSG00000043445
ENSMUSG00000031256
ENSMUSG00000030647
ENSMUSG00000045576
ENSMUSG00000062382
ENSMUSG00000031822
ENSMUSG00000021111
ENSMUSG00000045391
ENSMUSG00000035356
ENSMUSG00000021033
ENSMUSG00000051817
ENSMUSG00000045095
ENSMUSG00000042447
ENSMUSG00000029616
ENSMUSG00000058779
ENSMUSG00000055024
ENSMUSG00000040952
ENSMUSG00000041477
ENSMUSG00000051403
ENSMUSG00000042079
ENSMUSG00000090553
ENSMUSG00000024758
ENSMUSG00000075576
ENSMUSG00000021413
ENSMUSG00000039770
ENSMUSG00000020572
ENSMUSG00000018209
ENSMUSG00000085309
ENSMUSG00000029036
ENSMUSG00000076051
ENSMUSG00000044997
ENSMUSG00000037885
ENSMUSG00000031851
ENSMUSG00000034158
ENSMUSG00000079445
ENSMUSG00000029430

## Sheet: Dysregulated (FDR)
MGI:101766
MGI:101775
MGI:101780
MGI:101782
MGI:101789
MGI:101802
MGI:101816
MGI:101845
MGI:101864
MGI:101900
MGI:101901
MGI:101902
MGI:101903
MGI:101904
MGI:101905
MGI:101906
MGI:101907
MGI:101924
MGI:101939
MGI:101941
MGI:102519
MGI:102657
MGI:102695
MGI:102700
MGI:102705
MGI:102706
MGI:102768
MGI:102774
MGI:102784
MGI:102890
MGI:102935
MGI:102968
MGI:103008
MGI:103010
MGI:103014
MGI:103017
MGI:103038
MGI:103060
MGI:103071
MGI:103076
MGI:103097
MGI:103098
MGI:103151
MGI:103178
MGI:103181
MGI:103187
MGI:103201
MGI:103202
MGI:103209
MGI:103241
MGI:103248
MGI:103262
MGI:103293
MGI:103307
MGI:103310
MGI:103556
MGI:104297
MGI:104510
MGI:104517
MGI:104533
MGI:104552
MGI:104556
MGI:104589
MGI:104597
MGI:104614
MGI:104637
MGI:104641
MGI:104662
MGI:104665
MGI:104665
MGI:104669
MGI:104717
MGI:104726
MGI:104727
MGI:104747
MGI:104748
MGI:104752
MGI:104754
MGI:104808
MGI:104849
MGI:104850
MGI:104864
MGI:104871
MGI:104873
MGI:104887
MGI:104902
MGI:104904
MGI:104960
MGI:104982
MGI:104991
MGI:105045
MGI:105052
MGI:105065
MGI:105081
MGI:105089
MGI:105093
MGI:105367
MGI:105378
MGI:105381
MGI:105490
MGI:105917
MGI:105940
MGI:105941
MGI:105959
MGI:105980
MGI:105988
MGI:106008
MGI:106026
MGI:106065
MGI:106092
MGI:106096
MGI:106250
MGI:106313
MGI:106369
MGI:106402
MGI:106442
MGI:106477
MGI:106589
MGI:106594
MGI:106595
MGI:106603
MGI:106658
MGI:106662
MGI:106686
MGI:106687
MGI:106906
MGI:106911
MGI:106927
MGI:107164
MGI:107179
MGI:107200
MGI:107282
MGI:107286
MGI:107365
MGI:107373
MGI:107384
MGI:107417
MGI:107421
MGI:107422
MGI:107490
MGI:107505
MGI:107508
MGI:107516
MGI:107527
MGI:107556
MGI:107558
MGI:107566
MGI:107571
MGI:107573
MGI:107592
MGI:107653
MGI:107700
MGI:107728
MGI:107741
MGI:107749
MGI:107752
MGI:107760
MGI:107780
MGI:107812
MGI:107848
MGI:107861
MGI:107877
MGI:107889
MGI:107898
MGI:107927
MGI:107928
MGI:107935
MGI:107940
MGI:107940
MGI:108014
MGI:108020
MGI:108021
MGI:108037
MGI:108053
MGI:108054
MGI:108058
MGI:108075
MGI:108077
MGI:108080
MGI:108090
MGI:108091
MGI:108104
MGI:108110
MGI:108186
MGI:108224
MGI:108278
MGI:108295
MGI:108384
MGI:108390
MGI:108390
MGI:108407
MGI:108411
MGI:108414
MGI:108420
MGI:108446
MGI:108448
MGI:108519
MGI:108563
MGI:109127
MGI:109128
MGI:109151
MGI:109161
MGI:109163
MGI:109175
MGI:109188
MGI:109257
MGI:109258
MGI:109268
MGI:109271
MGI:109274
MGI:109277
MGI:109278
MGI:109279
MGI:109283
MGI:109297
MGI:109298
MGI:109321
MGI:109327
MGI:109344
MGI:109354
MGI:109360
MGI:109365
MGI:109367
MGI:109369
MGI:109383
MGI:109440
MGI:109441
MGI:109442
MGI:109495
MGI:109496
MGI:109521
MGI:109532
MGI:1095401
MGI:1095410
MGI:1095418
MGI:1095419
MGI:109548
MGI:109562
MGI:109565
MGI:109583
MGI:109583
MGI:109589
MGI:109605
MGI:109613
MGI:109622
MGI:1096327
MGI:1096330
MGI:109634
MGI:1096344
MGI:1096355
MGI:1096361
MGI:1096367
MGI:109637
MGI:1096551
MGI:109656
MGI:1096570
MGI:1096873
MGI:1096880
MGI:1097153
MGI:1097156
MGI:1097157
MGI:1097159
MGI:1097160
MGI:1097680
MGI:1097695
MGI:1097712
MGI:1097717
MGI:1098219
MGI:1098221
MGI:1098233
MGI:1098239
MGI:1098244
MGI:1098259
MGI:1098268
MGI:1098271
MGI:1098274
MGI:1098726
MGI:1098729
MGI:1099443
MGI:1099446
MGI:1099790
MGI:1099800
MGI:1099809
MGI:1099818
MGI:1100498
MGI:1100518
MGI:1100521
MGI:1100850
MGI:1100856
MGI:1100863
MGI:1100883
MGI:1101353
MGI:1101355
MGI:1101355
MGI:1101765
MGI:1194497
MGI:1194500
MGI:1195256
MGI:1195257
MGI:1195266
MGI:1195268
MGI:1195270
MGI:1196260
MGI:1196288
MGI:1196325
MGI:1196419
MGI:1196453
MGI:1196617
MGI:1196625
MGI:1197012
MGI:1201374
MGI:1201408
MGI:1201673
MGI:1201689
MGI:1201778
MGI:1201780
MGI:1201792
MGI:1202388
MGI:1202392
MGI:1202400
MGI:1202879
MGI:1202879
MGI:1202907
MGI:1203729
MGI:1261415
MGI:1261423
MGI:1261433
MGI:1261758
MGI:1261797
MGI:1261855
MGI:1261864
MGI:1270129
MGI:1276108
MGI:1276533
MGI:1276534
MGI:1276535
MGI:1276574
MGI:1277103
MGI:1277114
MGI:1277162
MGI:1277214
MGI:1277953
MGI:1278322
MGI:1278328
MGI:1289156
MGI:1289196
MGI:1289225
MGI:1289230
MGI:1289282
MGI:1289301
MGI:1289325
MGI:1289341
MGI:1298227
MGI:1298393
MGI:1298393
MGI:1298393
MGI:1298398
MGI:1298408
MGI:1306776
MGI:1306778
MGI:1306785
MGI:1306795
MGI:1306799
MGI:1306821
MGI:1309466
MGI:1309481
MGI:1309515
MGI:1309992
MGI:1312922
MGI:1314653
MGI:1314872
MGI:1314884
MGI:1315197
MGI:1315202
MGI:1315204
MGI:1315205
MGI:1315215
MGI:1316652
MGI:1316732
MGI:1321089
MGI:1321093
MGI:1321153
MGI:1321389
MGI:1328324
MGI:1328326
MGI:1328354
MGI:1328357
MGI:1328363
MGI:1329014
MGI:1329038
MGI:1330223
MGI:1330239
MGI:1330292
MGI:1330809
MGI:1330818
MGI:1330819
MGI:1330824
MGI:1333750
MGI:1333757
MGI:1333782
MGI:1333784
MGI:1333803
MGI:1333813
MGI:1333820
MGI:1333874
MGI:1333879
MGI:1334417
MGI:1335106
MGI:1336159
MGI:1336166
MGI:1336171
MGI:1336201
MGI:1336883
MGI:1337062
MGI:1337072
MGI:1337104
MGI:1338015
MGI:1338042
MGI:1338068
MGI:1338762
MGI:1338889
MGI:1338938
MGI:1339365
MGI:1339656
MGI:1339795
MGI:1339968
MGI:1340032
MGI:1340042
MGI:1340051
MGI:1341112
MGI:1341296
MGI:1341788
MGI:1341799
MGI:1341872
MGI:1341878
MGI:1341886
MGI:1342248
MGI:1342270
MGI:1342273
MGI:1342290
MGI:1342304
MGI:1342770
MGI:1342774
MGI:1343054
MGI:1343142
MGI:1344337
MGI:1344367
MGI:1344373
MGI:1344395
MGI:1344401
MGI:1344407
MGI:1344424
MGI:1344426
MGI:1345143
MGI:1345150
MGI:1345162
MGI:1345180
MGI:1345188
MGI:1345283
MGI:1345669
MGI:1345675
MGI:1346021
MGI:1346036
MGI:1346091
MGI:1346093
MGI:1346098
MGI:1346318
MGI:1346321
MGI:1346322
MGI:1346342
MGI:1346523
MGI:1346525
MGI:1346866
MGI:1347002
MGI:1347007
MGI:1347050
MGI:1347059
MGI:1347060
MGI:1347062
MGI:1347092
MGI:1347095
MGI:1347098
MGI:1347244
MGI:1347344
MGI:1347355
MGI:1347356
MGI:1347478
MGI:1349163
MGI:1349165
MGI:1349385
MGI:1349403
MGI:1349406
MGI:1349409
MGI:1349430
MGI:1349467
MGI:1349469
MGI:1349474
MGI:1349482
MGI:1349645
MGI:1349762
MGI:1349763
MGI:1349919
MGI:1350341
MGI:1350918
MGI:1350923
MGI:1351474
MGI:1351481
MGI:1351484
MGI:1351485
MGI:1351502
MGI:1351615
MGI:1351617
MGI:1351657
MGI:1351861
MGI:1352451
MGI:1352452
MGI:1352453
MGI:1352454
MGI:1352495
MGI:1352499
MGI:1352508
MGI:1352755
MGI:1352759
MGI:1353450
MGI:1353451
MGI:1353470
MGI:1353494
MGI:1353496
MGI:1353498
MGI:1353623
MGI:1354387
MGI:1354705
MGI:1354707
MGI:1354738
MGI:1354756
MGI:1354945
MGI:1354946
MGI:1354949
MGI:1354952
MGI:1354958
MGI:1354959
MGI:1855672
MGI:1858225
MGI:1858226
MGI:1858259
MGI:1858313
MGI:1858420
MGI:1858422
MGI:1858451
MGI:1858732
MGI:1859016
MGI:1859158
MGI:1859169
MGI:1859310
MGI:1859353
MGI:1859631
MGI:1859649
MGI:1859821
MGI:1859854
MGI:1860084
MGI:1860093
MGI:1860292
MGI:1860485
MGI:1860517
MGI:1861457
MGI:1861607
MGI:1861735
MGI:1861774
MGI:1888480
MGI:1888513
MGI:1888520
MGI:1888669
MGI:1888712
MGI:1888981
MGI:1888999
MGI:1889205
MGI:1889273
MGI:1889294
MGI:1889334
MGI:1889642
MGI:1889844
MGI:1890081
MGI:1890221
MGI:1890357
MGI:1890391
MGI:1890404
MGI:1890446
MGI:1890464
MGI:1890480
MGI:1890518
MGI:1890659
MGI:1890752
MGI:1890773
MGI:1890948
MGI:1891112
MGI:1891209
MGI:1891258
MGI:1891340
MGI:1891396
MGI:1891435
MGI:1891456
MGI:1891495
MGI:1891694
MGI:1891701
MGI:1891713
MGI:1891748
MGI:1891925
MGI:1913122
MGI:1913125
MGI:1913302
MGI:1913304
MGI:1913308
MGI:1913310
MGI:1913320
MGI:1913322
MGI:1913327
MGI:1913331
MGI:1913337
MGI:1913361
MGI:1913364
MGI:1913391
MGI:1913408
MGI:1913418
MGI:1913419
MGI:1913420
MGI:1913421
MGI:1913425
MGI:1913427
MGI:1913441
MGI:1913442
MGI:1913449
MGI:1913468
MGI:1913479
MGI:1913485
MGI:1913486
MGI:1913496
MGI:1913518
MGI:1913526
MGI:1913557
MGI:1913560
MGI:1913585
MGI:1913609
MGI:1913629
MGI:1913641
MGI:1913648
MGI:1913661
MGI:1913687
MGI:1913744
MGI:1913758
MGI:1913788
MGI:1913806
MGI:1913808
MGI:1913816
MGI:1913820
MGI:1913837
MGI:1913844
MGI:1913845
MGI:1913850
MGI:1913857
MGI:1913898
MGI:1913910
MGI:1913930
MGI:1913944
MGI:1913945
MGI:1913986
MGI:1914062
MGI:1914116
MGI:1914121
MGI:1914123
MGI:1914131
MGI:1914148
MGI:1914175
MGI:1914214
MGI:1914230
MGI:1914240
MGI:1914249
MGI:1914256
MGI:1914263
MGI:1914265
MGI:1914270
MGI:1914277
MGI:1914282
MGI:1914285
MGI:1914291
MGI:1914292
MGI:1914315
MGI:1914322
MGI:1914361
MGI:1914366
MGI:1914400
MGI:1914418
MGI:1914460
MGI:1914470
MGI:1914476
MGI:1914496
MGI:1914513
MGI:1914515
MGI:1914532
MGI:1914545
MGI:1914556
MGI:1914649
MGI:1914664
MGI:1914692
MGI:1914719
MGI:1914758
MGI:1914762
MGI:1914765
MGI:1914776
MGI:1914784
MGI:1914803
MGI:1914818
MGI:1914823
MGI:1914853
MGI:1914872
MGI:1914877
MGI:1914879
MGI:1914886
MGI:1914926
MGI:1914945
MGI:1914955
MGI:1915011
MGI:1915026
MGI:1915038
MGI:1915053
MGI:1915061
MGI:1915069
MGI:1915076
MGI:1915082
MGI:1915084
MGI:1915092
MGI:1915101
MGI:1915110
MGI:1915121
MGI:1915122
MGI:1915130
MGI:1915146
MGI:1915147
MGI:1915148
MGI:1915166
MGI:1915186
MGI:1915192
MGI:1915209
MGI:1915220
MGI:1915254
MGI:1915255
MGI:1915260
MGI:1915282
MGI:1915285
MGI:1915286
MGI:1915291
MGI:1915298
MGI:1915300
MGI:1915309
MGI:1915364
MGI:1915365
MGI:1915385
MGI:1915408
MGI:1915427
MGI:1915438
MGI:1915445
MGI:1915464
MGI:1915467
MGI:1915472
MGI:1915476
MGI:1915544
MGI:1915562
MGI:1915562
MGI:1915572
MGI:1915581
MGI:1915585
MGI:1915588
MGI:1915616
MGI:1915646
MGI:1915677
MGI:1915678
MGI:1915685
MGI:1915769
MGI:1915802
MGI:1915809
MGI:1915817
MGI:1915826
MGI:1915851
MGI:1915861
MGI:1915896
MGI:1915909
MGI:1915926
MGI:1915971
MGI:1915981
MGI:1916027
MGI:1916051
MGI:1916060
MGI:1916117
MGI:1916139
MGI:1916176
MGI:1916199
MGI:1916221
MGI:1916259
MGI:1916260
MGI:1916279
MGI:1916335
MGI:1916348
MGI:1916392
MGI:1916463
MGI:1916509
MGI:1916559
MGI:1916608
MGI:1916618
MGI:1916631
MGI:1916678
MGI:1916706
MGI:1916709
MGI:1916712
MGI:1916867
MGI:1916882
MGI:1916884
MGI:1916925
MGI:1916966
MGI:1916995
MGI:1917020
MGI:1917022
MGI:1917028
MGI:1917271
MGI:1917351
MGI:1917362
MGI:1917374
MGI:1917378
MGI:1917433
MGI:1917436
MGI:1917473
MGI:1917493
MGI:1917522
MGI:1917560
MGI:1917592
MGI:1917600
MGI:1917601
MGI:1917656
MGI:1917695
MGI:1917701
MGI:1917706
MGI:1917728
MGI:1917760
MGI:1917814
MGI:1917822
MGI:1917890
MGI:1917945
MGI:1918019
MGI:1918049
MGI:1918142
MGI:1918190
MGI:1918217
MGI:1918252
MGI:1918277
MGI:1918343
MGI:1918381
MGI:1918573
MGI:1918580
MGI:1918689
MGI:1918711
MGI:1918722
MGI:1918788
MGI:1918816
MGI:1918842
MGI:1918918
MGI:1918951
MGI:1918971
MGI:1918972
MGI:1919043
MGI:1919045
MGI:1919051
MGI:1919064
MGI:1919093
MGI:1919098
MGI:1919129
MGI:1919141
MGI:1919148
MGI:1919150
MGI:1919159
MGI:1919199
MGI:1919227
MGI:1919260
MGI:1919282
MGI:1919293
MGI:1919330
MGI:1919332
MGI:1919364
MGI:1919448
MGI:1919455
MGI:1919515
MGI:1919517
MGI:1919519
MGI:1919525
MGI:1919583
MGI:1919598
MGI:1919599
MGI:1919611
MGI:1919649
MGI:1919650
MGI:1919665
MGI:1919666
MGI:1919696
MGI:1919711
MGI:1919712
MGI:1919753
MGI:1919762
MGI:1919765
MGI:1919782
MGI:1919792
MGI:1919850
MGI:1919877
MGI:1919890
MGI:1919912
MGI:1919959
MGI:1919995
MGI:1920036
MGI:1920115
MGI:1920131
MGI:1920274
MGI:1920328
MGI:1920382
MGI:1920407
MGI:1920485
MGI:1920546
MGI:1920577
MGI:1920719
MGI:1920723
MGI:1920819
MGI:1920831
MGI:1920895
MGI:1920918
MGI:1920924
MGI:1920961
MGI:1920974
MGI:1921013
MGI:1921050
MGI:1921076
MGI:1921080
MGI:1921084
MGI:1921301
MGI:1921355
MGI:1921367
MGI:1921373
MGI:1921392
MGI:1921392
MGI:1921396
MGI:1921399
MGI:1921417
MGI:1921444
MGI:1921452
MGI:1921456
MGI:1921461
MGI:1921479
MGI:1921507
MGI:1921565
MGI:1921570
MGI:1921572
MGI:1921590
MGI:1921597
MGI:1921605
MGI:1921661
MGI:1921692
MGI:1921733
MGI:1921734
MGI:1921778
MGI:1921827
MGI:1921831
MGI:1921997
MGI:1922004
MGI:1922011
MGI:1922026
MGI:1922032
MGI:1922093
MGI:1922169
MGI:1922258
MGI:1922368
MGI:1922390
MGI:1922449
MGI:1922542
MGI:1922566
MGI:1922637
MGI:1922666
MGI:1922816
MGI:1922832
MGI:1922866
MGI:1922869
MGI:1922873
MGI:1922874
MGI:1922896
MGI:1922967
MGI:1922997
MGI:1923055
MGI:1923119
MGI:1923206
MGI:1923381
MGI:1923385
MGI:1923401
MGI:1923431
MGI:1923452
MGI:1923472
MGI:1923481
MGI:1923505
MGI:1923576
MGI:1923691
MGI:1923696
MGI:1923703
MGI:1923724
MGI:1923760
MGI:1923786
MGI:1923802
MGI:1923816
MGI:1923827
MGI:1923875
MGI:1923880
MGI:1923936
MGI:1923937
MGI:1923957
MGI:1924015
MGI:1924113
MGI:1924140
MGI:1924219
MGI:1924237
MGI:1924307
MGI:1924384
MGI:1924407
MGI:1924487
MGI:1924504
MGI:1924555
MGI:1924825
MGI:1924885
MGI:1924923
MGI:1925004
MGI:1925213
MGI:1925226
MGI:1925301
MGI:1925771
MGI:1925791
MGI:1925835
MGI:1925836
MGI:1926004
MGI:1926046
MGI:1926048
MGI:1926080
MGI:1926119
MGI:1926154
MGI:1926189
MGI:1926264
MGI:1926321
MGI:1926395
MGI:1926465
MGI:1926609
MGI:1926943
MGI:1927073
MGI:1927140
MGI:1927344
MGI:1927406
MGI:1927489
MGI:1927551
MGI:1927555
MGI:1927593
MGI:1927664
MGI:1928009
MGI:1928096
MGI:1928098
MGI:1928379
MGI:1928393
MGI:1928401
MGI:1928488
MGI:1928753
MGI:1928761
MGI:1928849
MGI:1928947
MGI:1929008
MGI:1929063
MGI:1929091
MGI:1929230
MGI:1929261
MGI:1929264
MGI:1929282
MGI:1929288
MGI:1929459
MGI:1929468
MGI:1929475
MGI:1929480
MGI:1929501
MGI:1929699
MGI:1929705
MGI:1929865
MGI:1929881
MGI:1929899
MGI:1929913
MGI:1930008
MGI:1930042
MGI:1930140
MGI:1930190
MGI:1930197
MGI:1930269
MGI:1930666
MGI:1930704
MGI:1930715
MGI:1930765
MGI:1930780
MGI:1930787
MGI:1930915
MGI:1930915
MGI:1931148
MGI:1931249
MGI:1931295
MGI:1931556
MGI:1931835
MGI:1931838
MGI:1932075
MGI:1932075
MGI:1932288
MGI:1932557
MGI:1932576
MGI:1932622
MGI:1933108
MGI:1933124
MGI:1933162
MGI:1933169
MGI:1933184
MGI:1933382
MGI:1933388
MGI:1933395
MGI:1933830
MGI:1933973
MGI:1934601
MGI:1934601
MGI:1934659
MGI:1934664
MGI:1934765
MGI:1934950
MGI:1935127
MGI:2135272
MGI:2135593
MGI:2135605
MGI:2135610
MGI:2135625
MGI:2135756
MGI:2135760
MGI:2135796
MGI:2135951
MGI:2135960
MGI:2136381
MGI:2136735
MGI:2136739
MGI:2136740
MGI:2136741
MGI:2136744
MGI:2136745
MGI:2136745
MGI:2136748
MGI:2136749
MGI:2136749
MGI:2136750
MGI:2136750
MGI:2136752
MGI:2136754
MGI:2136754
MGI:2136756
MGI:2136756
MGI:2136756
MGI:2136757
MGI:2136758
MGI:2136759
MGI:2136759
MGI:2136760
MGI:2136782
MGI:2136825
MGI:2136980
MGI:2137204
MGI:2137210
MGI:2137225
MGI:2137229
MGI:2137302
MGI:2137336
MGI:2137410
MGI:2137594
MGI:2137677
MGI:2137706
MGI:2138069
MGI:2138297
MGI:2138741
MGI:2139014
MGI:2139447
MGI:2139744
MGI:2139764
MGI:2139790
MGI:2140592
MGI:2140873
MGI:2140950
MGI:2140967
MGI:2140998
MGI:2141861
MGI:2141867
MGI:2141874
MGI:2141917
MGI:2141920
MGI:2142208
MGI:2142292
MGI:2142347
MGI:2142810
MGI:2142885
MGI:2142908
MGI:2143169
MGI:2143205
MGI:2143205
MGI:2143230
MGI:2143362
MGI:2143702
MGI:2144013
MGI:2144157
MGI:2144755
MGI:2144837
MGI:2145245
MGI:2145304
MGI:2145310
MGI:2145443
MGI:2145448
MGI:2145458
MGI:2145597
MGI:2145726
MGI:2145995
MGI:2146015
MGI:2146855
MGI:2146901
MGI:2147039
MGI:2147067
MGI:2147077
MGI:2147092
MGI:2147134
MGI:2147162
MGI:2147279
MGI:2147298
MGI:2147351
MGI:2147553
MGI:2147553
MGI:2147570
MGI:2147606
MGI:2148179
MGI:2148199
MGI:2148202
MGI:2148510
MGI:2148802
MGI:2148811
MGI:2148924
MGI:2149839
MGI:2149961
MGI:2151054
MGI:2151075
MGI:2151110
MGI:2151221
MGI:2152389
MGI:2152936
MGI:2152938
MGI:2153093
MGI:2154239
MGI:2154263
MGI:2154441
MGI:2156764
MGI:2156765
MGI:2157899
MGI:2158813
MGI:2158925
MGI:2159210
MGI:2159324
MGI:2159336
MGI:2159682
MGI:2159711
MGI:2176159
MGI:2176229
MGI:2177570
MGI:2177651
MGI:2178759
MGI:2179715
MGI:2179717
MGI:2179733
MGI:2179989
MGI:2180001
MGI:2180003
MGI:2180098
MGI:2180860
MGI:2181434
MGI:2181664
MGI:2182357
MGI:2183102
MGI:2384150
MGI:2384294
MGI:2384299
MGI:2384312
MGI:2384495
MGI:2384575
MGI:2384575
MGI:2384583
MGI:2384718
MGI:2384814
MGI:2384823
MGI:2384924
MGI:2384982
MGI:2384993
MGI:2385001
MGI:2385007
MGI:2385008
MGI:2385025
MGI:2385071
MGI:2385092
MGI:2385183
MGI:2385189
MGI:2385207
MGI:2385231
MGI:2385258
MGI:2385276
MGI:2385328
MGI:2385599
MGI:2385599
MGI:2385803
MGI:2385865
MGI:2385865
MGI:2386251
MGI:2386607
MGI:2386723
MGI:2387586
MGI:2387648
MGI:2387648
MGI:2388640
MGI:2388640
MGI:2388651
MGI:2389136
MGI:2429620
MGI:2441705
MGI:2441808
MGI:2441849
MGI:2441866
MGI:2441932
MGI:2442032
MGI:2442042
MGI:2442043
MGI:2442060
MGI:2442062
MGI:2442087
MGI:2442108
MGI:2442114
MGI:2442159
MGI:2442190
MGI:2442191
MGI:2442213
MGI:2442230
MGI:2442233
MGI:2442252
MGI:2442266
MGI:2442308
MGI:2442354
MGI:2442366
MGI:2442377
MGI:2442394
MGI:2442406
MGI:2442495
MGI:2442511
MGI:2442524
MGI:2442555
MGI:2442558
MGI:2442572
MGI:2442590
MGI:2442595
MGI:2442688
MGI:2442773
MGI:2442798
MGI:2442858
MGI:2442860
MGI:2442892
MGI:2442894
MGI:2442940
MGI:2442995
MGI:2443011
MGI:2443047
MGI:2443086
MGI:2443104
MGI:2443114
MGI:2443139
MGI:2443151
MGI:2443157
MGI:2443162
MGI:2443195
MGI:2443205
MGI:2443219
MGI:2443239
MGI:2443300
MGI:2443306
MGI:2443310
MGI:2443370
MGI:2443388
MGI:2443431
MGI:2443443
MGI:2443510
MGI:2443584
MGI:2443628
MGI:2443630
MGI:2443671
MGI:2443699
MGI:2443730
MGI:2443731
MGI:2443778
MGI:2443830
MGI:2443952
MGI:2443977
MGI:2443999
MGI:2444022
MGI:2444049
MGI:2444067
MGI:2444103
MGI:2444121
MGI:2444133
MGI:2444177
MGI:2444210
MGI:2444210
MGI:2444289
MGI:2444343
MGI:2444354
MGI:2444484
MGI:2444488
MGI:2444576
MGI:2444589
MGI:2444630
MGI:2444679
MGI:2444725
MGI:2444737
MGI:2444813
MGI:2444814
MGI:2444826
MGI:2444878
MGI:2444879
MGI:2444898
MGI:2444918
MGI:2444947
MGI:2444981
MGI:2445031
MGI:2445062
MGI:2445172
MGI:2445179
MGI:2445221
MGI:2445356
MGI:2446235
MGI:2446235
MGI:2446280
MGI:2446296
MGI:2446296
MGI:2446326
MGI:2446510
MGI:2447076
MGI:2447166
MGI:2447322
MGI:2447794
MGI:2448469
MGI:2448481
MGI:2448487
MGI:2448561
MGI:2448730
MGI:2449202
MGI:2449311
MGI:2449316
MGI:2450248
MGI:2651588
MGI:2651932
MGI:2652843
MGI:2658986
MGI:2661120
MGI:2664539
MGI:2667252
MGI:2669033
MGI:2673990
MGI:2675256
MGI:2675856
MGI:2675859
MGI:2676308
MGI:2676309
MGI:2678952
MGI:2679257
MGI:2681832
MGI:2681847
MGI:2683054
MGI:2683584
MGI:2684414
MGI:2684420
MGI:2684854
MGI:2684881
MGI:2685005
MGI:2685031
MGI:2685047
MGI:2685141
MGI:2685177
MGI:2685307
MGI:2685357
MGI:2685385
MGI:2685563
MGI:2685590
MGI:2685619
MGI:2685683
MGI:2685751
MGI:2685795
MGI:2685858
MGI:2685870
MGI:2686159
MGI:2686519
MGI:2686934
MGI:2687327
MGI:3026618
MGI:3030213
MGI:3031150
MGI:3031151
MGI:3031152
MGI:3033336
MGI:3033336
MGI:3033483
MGI:3036259
MGI:3036282
MGI:3039623
MGI:3039785
MGI:3039785
MGI:3041173
MGI:3044015
MGI:3045312
MGI:3045346
MGI:3045348
MGI:3045353
MGI:3045421
MGI:3046938
MGI:3050117
MGI:3052454
MGI:3056600
MGI:3505689
MGI:3512453
MGI:3513977
MGI:3576092
MGI:3576504
MGI:3580016
MGI:3580642
MGI:3582695
MGI:3582695
MGI:3584032
MGI:3588186
MGI:3606159
MGI:3606604
MGI:3612406
MGI:3612702
MGI:3613666
MGI:3642059
MGI:3642639
MGI:3642671
MGI:3643058
MGI:3643566
MGI:3644478
MGI:3644514
MGI:3645613
MGI:3645646
MGI:3647072
MGI:3647336
MGI:3648047
MGI:3648257
MGI:3648310
MGI:3648734
MGI:3649246
MGI:3649260
MGI:3650048
MGI:3650619
MGI:3650627
MGI:3651373
MGI:3651492
MGI:3652048
MGI:3652112
MGI:3652191
MGI:3693107
MGI:3696798
MGI:3703318
MGI:3704196
MGI:3704419
MGI:3705491
MGI:3705743
MGI:3708816
MGI:3710525
MGI:3710571
MGI:3710670
MGI:3712069
MGI:3712069
MGI:3712816
MGI:3769724
MGI:3774597
MGI:3780145
MGI:3780550
MGI:3781442
MGI:3781561
MGI:3781872
MGI:3783238
MGI:3801742
MGI:3804938
MGI:3819483
MGI:3819522
MGI:3823243
MGI:3845075
MGI:4422058
MGI:5000466
MGI:5434734
MGI:5452758
MGI:5452882
MGI:5453513
MGI:5454036
MGI:5454224
MGI:5454341
MGI:5454876
MGI:5454966
MGI:700006
MGI:87860
MGI:87866
MGI:87870
MGI:87880
MGI:87909
MGI:87929
MGI:87938
MGI:87963
MGI:87977
MGI:88022
MGI:88024
MGI:88026
MGI:88030
MGI:88034
MGI:88038
MGI:88047
MGI:88077
MGI:88081
MGI:88090
MGI:88108
MGI:88176
MGI:88215
MGI:88222
MGI:88250
MGI:88255
MGI:88255
MGI:88274
MGI:88295
MGI:88297
MGI:88302
MGI:88311
MGI:88323
MGI:88329
MGI:88348
MGI:88355
MGI:88374
MGI:88375
MGI:88378
MGI:88381
MGI:88393
MGI:88446
MGI:88448
MGI:88453
MGI:88454
MGI:88459
MGI:88460
MGI:88467
MGI:88474
MGI:88490
MGI:88516
MGI:88527
MGI:88555
MGI:88562
MGI:88566
MGI:88590
MGI:891978
MGI:892014
MGI:892977
MGI:893584
MGI:893588
MGI:894288
MGI:894293
MGI:894320
MGI:894657
MGI:894663
MGI:894668
MGI:894670
MGI:894671
MGI:894703
MGI:894762
MGI:894810
MGI:895149
MGI:91842
MGI:94852
MGI:94871
MGI:94872
MGI:94875
MGI:94893
MGI:94900
MGI:94912
MGI:94917
MGI:95275
MGI:95276
MGI:95283
MGI:95294
MGI:95296
MGI:95298
MGI:95301
MGI:95304
MGI:95305
MGI:95314
MGI:95321
MGI:95394
MGI:95401
MGI:95405
MGI:95412
MGI:95432
MGI:95484
MGI:95485
MGI:95486
MGI:95488
MGI:95489
MGI:95536
MGI:95537
MGI:95543
MGI:95556
MGI:95602
MGI:95625
MGI:95657
MGI:95659
MGI:95660
MGI:95675
MGI:95705
MGI:95708
MGI:95718
MGI:95728
MGI:95739
MGI:95772
MGI:95791
MGI:95810
MGI:95818
MGI:95851
MGI:95852
MGI:95860
MGI:95861
MGI:95861
MGI:95861
MGI:95862
MGI:95923
MGI:96079
MGI:96103
MGI:96159
MGI:96160
MGI:96161
MGI:96238
MGI:96245
MGI:96382
MGI:96397
MGI:96413
MGI:96434
MGI:96435
MGI:96441
MGI:96522
MGI:96559
MGI:96591
MGI:96602
MGI:96605
MGI:96617
MGI:96623
MGI:96624
MGI:96650
MGI:96661
MGI:96662
MGI:96671
MGI:96680
MGI:96704
MGI:96739
MGI:96743
MGI:96789
MGI:96795
MGI:96796
MGI:96820
MGI:96829
MGI:96832
MGI:96882
MGI:96882
MGI:96930
MGI:96952
MGI:96965
MGI:96969
MGI:96974
MGI:96977
MGI:97138
MGI:97138
MGI:97143
MGI:97302
MGI:97316
MGI:97317
MGI:97321
MGI:97363
MGI:97373
MGI:97429
MGI:97463
MGI:97479
MGI:97495
MGI:97499
MGI:97518
MGI:97520
MGI:97530
MGI:97548
MGI:97552
MGI:97568
MGI:97584
MGI:97587
MGI:97603
MGI:97611
MGI:97614
MGI:97748
MGI:97769
MGI:97769
MGI:97796
MGI:97803
MGI:97804
MGI:97815
MGI:97822
MGI:97822
MGI:97837
MGI:97838
MGI:97844
MGI:97855
MGI:97858
MGI:97860
MGI:97876
MGI:97960
MGI:97977
MGI:98218
MGI:98259
MGI:98266
MGI:98304
MGI:98325
MGI:98345
MGI:98354
MGI:98354
MGI:98355
MGI:98366
MGI:98371
MGI:98373
MGI:98389
MGI:98419
MGI:98427
MGI:98443
MGI:98488
MGI:98506
MGI:98506
MGI:98510
MGI:98534
MGI:98663
MGI:98737
MGI:98754
MGI:98884
MGI:98905
MGI:98926
MGI:98931
MGI:98933
MGI:99137
MGI:99180
MGI:99204
MGI:99206
MGI:99207
MGI:99414
MGI:99432
MGI:99445
MGI:99473
MGI:99495
MGI:99502
MGI:99502
MGI:99502
MGI:99510
MGI:99512
MGI:99555
MGI:99557
MGI:99603
MGI:99690
MGI:99780
MGI:99828
MGI:99844
MGI:99852
MGI:99879
MGI:99879
MGI:99914
MGI:99916
MGI:99917
MGI:99954
