# Supplementary material for: Evolution of lysine acetylation in the RNA polymerase II C-terminal domain
Source: BMC Evol Biol. 2015 Mar 10;15:35. doi: 10.1186/s12862-015-0327-z (PMC4362643; doi:10.1186/s12862-015-0327-z)
Supplement: Additional file 5: — GO Biological Process and KEGG pathway enrichment among acRBP1-enriched and dysregulated genes. [file 12862_2015_327_MOESM5_ESM.xlsx]

## Sheet: acRPB1 enriched
Category	Term	Count	%	PValue	List Total	Pop Hits	Pop Total	Fold Enrichment	Bonferroni	Benjamini	FDR
GOTERM_BP_FAT	protein amino acid phosphorylation	42	6.38298	7.08958e-06	420	217	4459	2.05484	0.011924	0.011924	0.0119505
GOTERM_CC_FAT	cell junction	22	3.34347	1.26319e-05	334	89	3873	2.86638	0.00403407	0.00403407	0.0170447
GOTERM_BP_FAT	negative regulation of gene expression	34	5.16717	1.14571e-05	420	162	4459	2.22819	0.0191988	0.00964592	0.0193119
GOTERM_BP_FAT	negative regulation of macromolecule biosynthetic process	34	5.16717	2.8877e-05	420	169	4459	2.1359	0.047686	0.0161549	0.0486678
GOTERM_BP_FAT	negative regulation of cellular biosynthetic process	34	5.16717	4.74379e-05	420	173	4459	2.08651	0.0771299	0.0198667	0.0799377
GOTERM_MF_FAT	protein kinase activity	40	6.07903	5.93424e-05	436	203	4244	1.91802	0.0288328	0.0288328	0.0852523
GOTERM_BP_FAT	negative regulation of biosynthetic process	34	5.16717	5.35214e-05	420	174	4459	2.07452	0.0865811	0.0179491	0.0901848
GOTERM_BP_FAT	negative regulation of transcription	30	4.55927	5.63569e-05	420	145	4459	2.19655	0.0909531	0.0157675	0.0949605
GOTERM_BP_FAT	phosphate metabolic process	52	7.90274	5.93484e-05	420	317	4459	1.74154	0.095543	0.0142434	0.0999988
GOTERM_BP_FAT	phosphorus metabolic process	52	7.90274	5.93484e-05	420	317	4459	1.74154	0.095543	0.0142434	0.0999988
GOTERM_BP_FAT	negative regulation of transcription, DNA-dependent	26	3.95137	6.90327e-05	420	118	4459	2.33927	0.110243	0.0144949	0.116307
GOTERM_MF_FAT	transcription factor activity	39	5.92705	8.49069e-05	436	199	4244	1.90766	0.0409968	0.0207129	0.121958
GOTERM_BP_FAT	negative regulation of RNA metabolic process	26	3.95137	9.23106e-05	420	120	4459	2.30028	0.144609	0.0172055	0.155498
GOTERM_BP_FAT	cell surface receptor linked signal transduction	39	5.92705	0.000100252	420	218	4459	1.89931	0.156027	0.0168204	0.168864
GOTERM_BP_FAT	enzyme linked receptor protein signaling pathway	20	3.03951	0.000105303	420	80	4459	2.65417	0.16321	0.0160678	0.177365
GOTERM_BP_FAT	negative regulation of macromolecule metabolic process	38	5.77508	0.000109079	420	211	4459	1.91201	0.16854	0.0152633	0.18372
GOTERM_MF_FAT	sequence-specific DNA binding	28	4.25532	0.000171427	436	128	4244	2.1293	0.0810475	0.0277805	0.246091
GOTERM_BP_FAT	transmembrane receptor protein tyrosine kinase signaling pathway	15	2.27964	0.000168166	420	51	4459	3.12255	0.247655	0.0216514	0.283106
GOTERM_BP_FAT	phosphorylation	43	6.53495	0.000355538	420	264	4459	1.72923	0.452108	0.0420665	0.597657
GOTERM_MF_FAT	protein serine/threonine kinase activity	31	4.71125	0.000422372	436	156	4244	1.93431	0.188015	0.050736	0.605316
GOTERM_BP_FAT	negative regulation of nucleobase, nucleoside, nucleotide and nucleic acid metabolic process	30	4.55927	0.00038483	420	161	4459	1.97826	0.47861	0.0424881	0.646746
GOTERM_CC_FAT	plasma membrane	70	10.6383	0.000529984	334	554	3873	1.46517	0.156031	0.0813224	0.712823
GOTERM_BP_FAT	negative regulation of nitrogen compound metabolic process	30	4.55927	0.0004286	420	162	4459	1.96605	0.515843	0.0443219	0.720056
GOTERM_CC_FAT	plasma membrane part	47	7.14286	0.00107034	334	342	3873	1.59358	0.290144	0.107948	1.43475
GOTERM_BP_FAT	cell motion	18	2.73556	0.0011182	420	81	4459	2.35926	0.849389	0.10538	1.86837
GOTERM_BP_FAT	cell migration	14	2.12766	0.00112987	420	54	4459	2.75247	0.852336	0.100816	1.88769
GOTERM_BP_FAT	in utero embryonic development	22	3.34347	0.00143883	420	112	4459	2.08542	0.912513	0.120344	2.39802
GOTERM_BP_FAT	chordate embryonic development	27	4.10334	0.00185937	420	153	4459	1.87353	0.957104	0.14568	3.08862
GOTERM_CC_FAT	synapse	12	1.82371	0.0023732	334	49	3873	2.83979	0.532486	0.173108	3.15545
GOTERM_BP_FAT	sensory organ development	12	1.82371	0.00235611	420	45	4459	2.83111	0.981523	0.17309	3.89845
GOTERM_BP_FAT	respiratory system development	11	1.67173	0.00252264	420	39	4459	2.99444	0.98607	0.176556	4.16851
GOTERM_MF_FAT	nucleotide binding	126	19.1489	0.00303412	436	987	4244	1.24263	0.776444	0.258899	4.27324
GOTERM_BP_FAT	embryonic development ending in birth or egg hatching	27	4.10334	0.00270568	420	157	4459	1.8258	0.989788	0.180707	4.46451
GOTERM_BP_FAT	cell motility	14	2.12766	0.00312666	420	60	4459	2.47722	0.995001	0.198103	5.14206
GOTERM_BP_FAT	localization of cell	14	2.12766	0.00312666	420	60	4459	2.47722	0.995001	0.198103	5.14206
GOTERM_MF_FAT	protein tyrosine kinase activity	12	1.82371	0.00386086	436	44	4244	2.65471	0.851488	0.272286	5.4078
GOTERM_MF_FAT	transcription repressor activity	18	2.73556	0.00428293	436	84	4244	2.08585	0.87949	0.260875	5.98219
GOTERM_BP_FAT	eye development	9	1.36778	0.00414332	420	29	4459	3.29483	0.999111	0.244974	6.75974
GOTERM_MF_FAT	transcription regulator activity	59	8.96657	0.00548087	436	411	4244	1.39733	0.93343	0.287295	7.5948
GOTERM_BP_FAT	camera-type eye development	8	1.21581	0.00517173	420	24	4459	3.53889	0.999845	0.286401	8.36968
GOTERM_MF_FAT	chromatin binding	16	2.43161	0.00699227	436	74	4244	2.10464	0.968548	0.319118	9.59268
GOTERM_BP_FAT	chromatin organization	28	4.25532	0.00618814	420	175	4459	1.69867	0.999973	0.322262	9.93512
GOTERM_CC_FAT	integral to plasma membrane	12	1.82371	0.00806815	334	57	3873	2.44122	0.925151	0.404561	10.3554
GOTERM_BP_FAT	chromatin modification	23	3.49544	0.00743835	420	136	4459	1.79547	0.999997	0.363117	11.8261
KEGG_PATHWAY	Regulation of actin cytoskeleton	14	2.12766	0.0109339	170	70	1803	2.12118	0.741351	0.741351	11.9063
GOTERM_BP_FAT	regulation of transcription	110	16.7173	0.00893096	420	950	4459	1.2293	1	0.407507	14.0349
GOTERM_MF_FAT	DNA binding	95	14.4377	0.0105623	436	740	4244	1.24963	0.994673	0.407552	14.1533
GOTERM_CC_FAT	cell-cell junction	9	1.36778	0.0115574	334	37	3873	2.8206	0.975763	0.462046	14.5184
GOTERM_CC_FAT	intrinsic to plasma membrane	12	1.82371	0.0150969	334	62	3873	2.24435	0.99231	0.501129	18.5579
GOTERM_BP_FAT	intracellular signaling cascade	40	6.07903	0.0128559	420	291	4459	1.45934	1	0.517981	19.5972
GOTERM_MF_FAT	ATP binding	82	12.462	0.0154586	436	634	4244	1.25896	0.999538	0.502539	20.0608
GOTERM_BP_FAT	digestive system development	4	0.607903	0.0132751	420	6	4459	7.07778	1	0.517809	20.1709
GOTERM_BP_FAT	digestive tract morphogenesis	4	0.607903	0.0132751	420	6	4459	7.07778	1	0.517809	20.1709
GOTERM_BP_FAT	lung development	9	1.36778	0.0137857	420	35	4459	2.73	1	0.520011	20.8645
GOTERM_BP_FAT	chromosome organization	33	5.0152	0.0140567	420	230	4459	1.52326	1	0.516081	21.2302
GOTERM_MF_FAT	adenyl ribonucleotide binding	82	12.462	0.0166087	436	636	4244	1.25501	0.999741	0.497455	21.3924
GOTERM_BP_FAT	respiratory tube development	9	1.36778	0.0163156	420	36	4459	2.65417	1	0.558969	24.2178
GOTERM_BP_FAT	regulation of cell proliferation	28	4.25532	0.0178908	420	190	4459	1.56456	1	0.582188	26.2377
GOTERM_BP_FAT	tube development	15	2.27964	0.0192083	420	82	4459	1.94207	1	0.598109	27.8882
KEGG_PATHWAY	Focal adhesion	11	1.67173	0.0282212	170	55	1803	2.12118	0.970434	0.828052	28.1139
GOTERM_CC_FAT	cell leading edge	9	1.36778	0.0242683	334	42	3873	2.48482	0.999615	0.625703	28.2174
GOTERM_BP_FAT	labyrinthine layer development	5	0.759878	0.0206541	420	12	4459	4.42361	1	0.614955	29.6593
GOTERM_BP_FAT	embryonic placenta development	7	1.06383	0.0206714	420	24	4459	3.09653	1	0.605474	29.6803
GOTERM_BP_FAT	biological adhesion	16	2.43161	0.0211787	420	91	4459	1.86667	1	0.604932	30.2918
GOTERM_BP_FAT	cell adhesion	16	2.43161	0.0211787	420	91	4459	1.86667	1	0.604932	30.2918
KEGG_PATHWAY	Heparan sulfate biosynthesis	4	0.607903	0.0318187	170	8	1803	5.30294	0.981264	0.734402	31.1234
KEGG_PATHWAY	Phosphatidylinositol signaling system	6	0.911854	0.0330503	170	20	1803	3.18176	0.983979	0.64423	32.1269
GOTERM_BP_FAT	ubiquitin-dependent protein catabolic process	14	2.12766	0.0232418	420	76	4459	1.9557	1	0.630178	32.7276
GOTERM_MF_FAT	non-membrane spanning protein tyrosine kinase activity	5	0.759878	0.0276246	436	12	4244	4.05581	0.999999	0.654357	33.1423
GOTERM_BP_FAT	actin filament-based process	11	1.67173	0.0236127	420	53	4459	2.20346	1	0.626989	33.157
KEGG_PATHWAY	Hedgehog signaling pathway	5	0.759878	0.0352876	170	14	1803	3.78782	0.987951	0.586774	33.9158
GOTERM_BP_FAT	mesoderm development	7	1.06383	0.0251103	420	25	4459	2.97267	1	0.641025	34.8644
GOTERM_CC_FAT	cytoplasmic vesicle	25	3.79939	0.0317746	334	189	3873	1.53384	0.999967	0.682762	35.3215
GOTERM_BP_FAT	urogenital system development	9	1.36778	0.0258946	420	39	4459	2.45	1	0.64383	35.7421
GOTERM_MF_FAT	adenyl nucleotide binding	83	12.614	0.0310803	436	663	4244	1.21858	1	0.671046	36.4771
GOTERM_CC_FAT	vesicle	25	3.79939	0.0335766	334	190	3873	1.52576	0.999982	0.664759	36.9272
GOTERM_BP_FAT	segmentation	6	0.911854	0.0274576	420	19	4459	3.35263	1	0.65721	37.4583
GOTERM_CC_FAT	histone deacetylase complex	5	0.759878	0.034211	334	15	3873	3.86527	0.999985	0.636746	37.4836
GOTERM_BP_FAT	embryonic morphogenesis	16	2.43161	0.027699	420	94	4459	1.80709	1	0.652218	37.7195
GOTERM_MF_FAT	purine ribonucleotide binding	95	14.4377	0.03289	436	773	4244	1.19628	1	0.666849	38.1612
GOTERM_MF_FAT	ribonucleotide binding	95	14.4377	0.03289	436	773	4244	1.19628	1	0.666849	38.1612
GOTERM_BP_FAT	heart development	13	1.97568	0.0281598	420	70	4459	1.97167	1	0.650292	38.2152
GOTERM_MF_FAT	purine nucleoside binding	83	12.614	0.0340576	436	665	4244	1.21491	1	0.656197	39.2255
KEGG_PATHWAY	Neurotrophin signaling pathway	10	1.51976	0.0434369	170	51	1803	2.07958	0.995756	0.597627	40.0739
GOTERM_BP_FAT	pattern specification process	12	1.82371	0.0307936	420	63	4459	2.02222	1	0.675671	40.978
GOTERM_CC_FAT	synapse part	7	1.06383	0.0391519	334	30	3873	2.70569	0.999997	0.655286	41.6643
GOTERM_MF_FAT	nucleoside binding	83	12.614	0.0381401	436	669	4244	1.20765	1	0.676226	42.8146
KEGG_PATHWAY	Tight junction	9	1.36778	0.0476048	170	44	1803	2.16939	0.99752	0.575588	43.0165
KEGG_PATHWAY	Long-term potentiation	6	0.911854	0.0481987	170	22	1803	2.89251	0.997703	0.532104	43.4249
KEGG_PATHWAY	Wnt signaling pathway	10	1.51976	0.0484406	170	52	1803	2.03959	0.997774	0.49267	43.5904
GOTERM_MF_FAT	ubiquitin thiolesterase activity	8	1.21581	0.0396358	436	32	4244	2.43349	1	0.669676	44.0794
KEGG_PATHWAY	Pathways in cancer	18	2.73556	0.0499591	170	120	1803	1.59088	0.998171	0.46761	44.6198
GOTERM_MF_FAT	translation regulator activity	4	0.607903	0.0404588	436	8	4244	4.86697	1	0.657549	44.7641
GOTERM_MF_FAT	transmembrane receptor protein tyrosine kinase activity	4	0.607903	0.0404588	436	8	4244	4.86697	1	0.657549	44.7641
GOTERM_BP_FAT	embryonic pattern specification	5	0.759878	0.0359406	420	14	4459	3.79167	1	0.724793	46.045
GOTERM_BP_FAT	small GTPase mediated signal transduction	16	2.43161	0.0385674	420	98	4459	1.73333	1	0.742856	48.4704
KEGG_PATHWAY	Chemokine signaling pathway	8	1.21581	0.0585099	170	38	1803	2.23282	0.999398	0.49042	50.1024
GOTERM_BP_FAT	embryonic organ development	10	1.51976	0.0406945	420	50	4459	2.12333	1	0.754856	50.3589
GOTERM_CC_FAT	extrinsic to membrane	21	3.19149	0.0515801	334	159	3873	1.53152	1	0.728442	51.0631
GOTERM_CC_FAT	transcriptional repressor complex	5	0.759878	0.0520801	334	17	3873	3.41053	1	0.705513	51.4102
GOTERM_MF_FAT	calmodulin binding	7	1.06383	0.0515014	436	27	4244	2.52362	1	0.728385	53.2293
GOTERM_BP_FAT	lamellipodium assembly	4	0.607903	0.0450467	420	9	4459	4.71852	1	0.78329	54.0218
GOTERM_BP_FAT	protein deubiquitination	4	0.607903	0.0450467	420	9	4459	4.71852	1	0.78329	54.0218
GOTERM_BP_FAT	eye morphogenesis	5	0.759878	0.0454833	420	15	4459	3.53889	1	0.780119	54.375
GOTERM_BP_FAT	actin cytoskeleton organization	10	1.51976	0.045491	420	51	4459	2.0817	1	0.773803	54.3811
GOTERM_BP_FAT	blood vessel development	12	1.82371	0.0458697	420	67	4459	1.90149	1	0.770364	54.6853
KEGG_PATHWAY	Melanogenesis	6	0.911854	0.0668517	170	24	1803	2.65147	0.999799	0.507967	54.9689
GOTERM_BP_FAT	dosage compensation	3	0.455927	0.0465006	420	4	4459	7.9625	1	0.768889	55.1878
GOTERM_BP_FAT	ectodermal gut development	3	0.455927	0.0465006	420	4	4459	7.9625	1	0.768889	55.1878
GOTERM_BP_FAT	ectodermal gut morphogenesis	3	0.455927	0.0465006	420	4	4459	7.9625	1	0.768889	55.1878
GOTERM_BP_FAT	establishment of vesicle localization	3	0.455927	0.0465006	420	4	4459	7.9625	1	0.768889	55.1878
GOTERM_BP_FAT	gut morphogenesis	3	0.455927	0.0465006	420	4	4459	7.9625	1	0.768889	55.1878
GOTERM_BP_FAT	vesicle localization	3	0.455927	0.0465006	420	4	4459	7.9625	1	0.768889	55.1878
GOTERM_MF_FAT	purine nucleotide binding	96	14.5897	0.0544568	436	800	4244	1.16807	1	0.731409	55.2806
GOTERM_BP_FAT	kidney development	7	1.06383	0.0490192	420	29	4459	2.56264	1	0.780985	57.1419
GOTERM_BP_FAT	morphogenesis of embryonic epithelium	7	1.06383	0.0490192	420	29	4459	2.56264	1	0.780985	57.1419
GOTERM_MF_FAT	GTPase regulator activity	15	2.27964	0.0572809	436	87	4244	1.67827	1	0.733357	57.1623
KEGG_PATHWAY	Endocytosis	12	1.82371	0.0732449	170	73	1803	1.74343	0.999914	0.513102	58.4007
GOTERM_BP_FAT	regionalization	9	1.36778	0.0554938	420	45	4459	2.12333	1	0.816357	61.804
GOTERM_BP_FAT	axon guidance	5	0.759878	0.0562978	420	16	4459	3.31771	1	0.815552	62.3484
GOTERM_MF_FAT	thiolester hydrolase activity	9	1.36778	0.0672071	436	43	4244	2.03734	1	0.774912	63.2077
GOTERM_BP_FAT	regulation of RNA metabolic process	63	9.57447	0.0580936	420	546	4459	1.225	1	0.820281	63.5382
GOTERM_BP_FAT	regulation of vesicle-mediated transport	6	0.911854	0.0583162	420	23	4459	2.76957	1	0.816294	63.6831
GOTERM_BP_FAT	mammary gland duct morphogenesis	4	0.607903	0.0599832	420	10	4459	4.24667	1	0.820178	64.7518
GOTERM_BP_FAT	protein kinase cascade	12	1.82371	0.060045	420	70	4459	1.82	1	0.815463	64.7909
KEGG_PATHWAY	Axon guidance	7	1.06383	0.0916717	170	34	1803	2.18356	0.999993	0.570331	67
GOTERM_BP_FAT	cell fate commitment	7	1.06383	0.0648986	420	31	4459	2.39731	1	0.835052	67.7333
GOTERM_BP_FAT	vasculature development	12	1.82371	0.0653472	420	71	4459	1.79437	1	0.83248	67.9933
GOTERM_MF_FAT	nucleoside-triphosphatase regulator activity	15	2.27964	0.077876	436	91	4244	1.6045	1	0.81089	68.8142
GOTERM_CC_FAT	Golgi apparatus	31	4.71125	0.0851652	334	271	3873	1.32646	1	0.85027	69.9157
GOTERM_CC_FAT	cell cortex	8	1.21581	0.0868605	334	45	3873	2.06148	1	0.837541	70.6594
GOTERM_BP_FAT	positive regulation of cell proliferation	14	2.12766	0.0706869	420	89	4459	1.67004	1	0.851668	70.94
GOTERM_CC_FAT	centromeric heterochromatin	3	0.455927	0.0876794	334	6	3873	5.7979	1	0.82224	71.0125
GOTERM_BP_FAT	blastoderm segmentation	3	0.455927	0.0727464	420	5	4459	6.37	1	0.855759	72.0067
GOTERM_BP_FAT	gut development	3	0.455927	0.0727464	420	5	4459	6.37	1	0.855759	72.0067
GOTERM_BP_FAT	morphogenesis of an epithelial fold	3	0.455927	0.0727464	420	5	4459	6.37	1	0.855759	72.0067
GOTERM_BP_FAT	proteoglycan metabolic process	3	0.455927	0.0727464	420	5	4459	6.37	1	0.855759	72.0067
GOTERM_BP_FAT	regulation of transcription, DNA-dependent	61	9.27052	0.0732211	420	534	4459	1.21277	1	0.853437	72.2473
GOTERM_CC_FAT	heterochromatin	7	1.06383	0.0929223	334	37	3873	2.1938	1	0.823391	73.1815
GOTERM_MF_FAT	protein transporter activity	8	1.21581	0.0877044	436	38	4244	2.04925	1	0.836366	73.2654
GOTERM_MF_FAT	phosphatase regulator activity	5	0.759878	0.0883977	436	17	4244	2.86292	1	0.827079	73.5559
GOTERM_MF_FAT	protein phosphatase regulator activity	5	0.759878	0.0883977	436	17	4244	2.86292	1	0.827079	73.5559
GOTERM_CC_FAT	synaptic vesicle	4	0.607903	0.0944069	334	13	3873	3.56794	1	0.811781	73.7678
GOTERM_BP_FAT	camera-type eye morphogenesis	4	0.607903	0.0769082	420	11	4459	3.86061	1	0.863475	74.051
GOTERM_BP_FAT	protein modification by small protein removal	4	0.607903	0.0769082	420	11	4459	3.86061	1	0.863475	74.051
GOTERM_BP_FAT	organelle localization	6	0.911854	0.0790009	420	25	4459	2.548	1	0.867085	75.0251
GOTERM_CC_FAT	chromatin	13	1.97568	0.0992193	334	93	3873	1.62092	1	0.812109	75.5877
GOTERM_MF_FAT	protein binding, bridging	4	0.607903	0.0947052	436	11	4244	3.53962	1	0.837438	76.0673
GOTERM_BP_FAT	transcription	88	13.3739	0.0885975	420	812	4459	1.15057	1	0.893797	79.0676
GOTERM_BP_FAT	cell-cell signaling	9	1.36778	0.0921482	420	50	4459	1.911	1	0.900125	80.4006
GOTERM_BP_FAT	anterior/posterior pattern formation	7	1.06383	0.0937305	420	34	4459	2.18578	1	0.90102	80.9686
GOTERM_BP_FAT	mammary gland morphogenesis	4	0.607903	0.0956595	420	12	4459	3.53889	1	0.902757	81.64

## Sheet: Dysregulated
Category	Term	Count	%	PValue	List Total	Pop Hits	Pop Total	Fold Enrichment	Bonferroni	Benjamini	FDR
GOTERM_BP_FAT	biological adhesion	105	5.82686	3.64481e-12	1267	542	13106	2.00393	1.1988e-08	1.1988e-08	6.63042e-09
GOTERM_BP_FAT	cell adhesion	105	5.82686	3.64481e-12	1267	542	13106	2.00393	1.1988e-08	1.1988e-08	6.63042e-09
GOTERM_BP_FAT	vasculature development	51	2.83019	3.99083e-07	1267	249	13106	2.11868	0.00131172	0.000656078	0.000725976
GOTERM_BP_FAT	blood vessel development	50	2.77469	4.56716e-07	1267	243	13106	2.12842	0.00150101	0.000500588	0.000830815
KEGG_PATHWAY	Focal adhesion	42	2.33074	1.05678e-06	544	195	5597	2.21601	0.00019443	0.00019443	0.00130646
GOTERM_CC_FAT	mitochondrion	171	9.48946	3.42979e-06	1170	1278	12167	1.39143	0.00177163	0.00177163	0.00496214
GOTERM_CC_FAT	proteinaceous extracellular matrix	54	2.99667	5.77175e-06	1170	296	12167	1.89714	0.00297955	0.00149089	0.0083503
GOTERM_CC_FAT	organelle envelope	84	4.66149	7.67959e-06	1170	537	12167	1.62668	0.00396249	0.00132258	0.0111103
GOTERM_CC_FAT	envelope	84	4.66149	8.70916e-06	1170	539	12167	1.62065	0.00449253	0.00112503	0.0125998
GOTERM_CC_FAT	extracellular matrix	55	3.05216	8.98995e-06	1170	308	12167	1.85699	0.00463704	0.000929133	0.013006
KEGG_PATHWAY	ECM-receptor interaction	22	1.22087	1.51688e-05	544	80	5597	2.82937	0.00278719	0.00139457	0.0187511
GOTERM_BP_FAT	blood vessel morphogenesis	40	2.21976	1.05049e-05	1267	197	13106	2.10033	0.0339607	0.00860049	0.0191079
GOTERM_BP_FAT	tube morphogenesis	35	1.94229	3.04467e-05	1267	170	13106	2.12967	0.0952898	0.0198289	0.0553715
GOTERM_BP_FAT	homophilic cell adhesion	25	1.38735	3.48692e-05	1267	103	13106	2.51071	0.108355	0.0189329	0.063412
GOTERM_MF_FAT	actin binding	50	2.77469	4.679e-05	1233	287	12829	1.81267	0.0495456	0.0495456	0.0746778
GOTERM_BP_FAT	regulation of cell proliferation	81	4.49501	4.30179e-05	1267	534	13106	1.56905	0.131935	0.0200098	0.0782256
GOTERM_BP_FAT	morphogenesis of a branching structure	28	1.55383	4.89252e-05	1267	125	13106	2.31708	0.148639	0.0199139	0.0889631
GOTERM_BP_FAT	actin filament organization	17	0.943396	5.20502e-05	1267	56	13106	3.14018	0.157345	0.0188422	0.094643
GOTERM_CC_FAT	cytoskeleton	143	7.93563	7.52738e-05	1170	1092	12167	1.36179	0.0381704	0.00646535	0.108852
GOTERM_BP_FAT	programmed cell death	72	3.99556	7.1349e-05	1267	467	13106	1.59481	0.209172	0.0231943	0.129712
GOTERM_BP_FAT	regulation of endothelial cell proliferation	10	0.554939	7.13601e-05	1267	21	13106	4.92577	0.209201	0.0211114	0.129733
GOTERM_CC_FAT	mitochondrial part	77	4.27303	0.000108133	1170	518	12167	1.54582	0.0543736	0.007955	0.156334
KEGG_PATHWAY	Metabolism of xenobiotics by cytochrome P450	18	0.99889	0.000126737	544	66	5597	2.80598	0.0230512	0.00774355	0.156568
GOTERM_BP_FAT	tube development	46	2.55272	9.37641e-05	1267	262	13106	1.81614	0.265382	0.0253729	0.17043
GOTERM_BP_FAT	angiogenesis	28	1.55383	0.000130635	1267	132	13106	2.19421	0.349287	0.0325125	0.237373
GOTERM_CC_FAT	intracellular non-membrane-bounded organelle	225	12.4861	0.000167076	1170	1875	12167	1.2479	0.0827595	0.0107401	0.241456
GOTERM_CC_FAT	non-membrane-bounded organelle	225	12.4861	0.000167076	1170	1875	12167	1.2479	0.0827595	0.0107401	0.241456
GOTERM_CC_FAT	cell cortex	25	1.38735	0.000175197	1170	114	12167	2.28051	0.0866029	0.0100145	0.253177
GOTERM_BP_FAT	apoptosis	70	3.88457	0.000145923	1267	461	13106	1.57069	0.381202	0.033703	0.265118
GOTERM_CC_FAT	organelle inner membrane	51	2.83019	0.000187326	1170	311	12167	1.70533	0.0923137	0.00963889	0.270683
GOTERM_BP_FAT	branching morphogenesis of a tube	22	1.22087	0.000169703	1267	93	13106	2.447	0.427763	0.0365295	0.30826
GOTERM_BP_FAT	morphogenesis of an epithelium	33	1.8313	0.000213905	1267	172	13106	1.98463	0.505203	0.0430226	0.388402
GOTERM_BP_FAT	cell death	74	4.10655	0.000218879	1267	501	13106	1.52787	0.513234	0.041467	0.397418
GOTERM_BP_FAT	actin cytoskeleton organization	32	1.7758	0.000222435	1267	165	13106	2.00613	0.518895	0.0398333	0.403862
GOTERM_BP_FAT	death	75	4.16204	0.000225112	1267	510	13106	1.52119	0.523114	0.0382228	0.408713
GOTERM_CC_FAT	membrane-enclosed lumen	147	8.1576	0.000303911	1170	1162	12167	1.31555	0.14542	0.0141844	0.438802
GOTERM_BP_FAT	epithelial tube morphogenesis	24	1.33185	0.000286523	1267	110	13106	2.2569	0.610351	0.0460322	0.519936
GOTERM_BP_FAT	cytoskeleton organization	52	2.88568	0.000313978	1267	324	13106	1.66017	0.644004	0.0479927	0.569623
GOTERM_CC_FAT	organelle lumen	142	7.88013	0.000416005	1170	1124	12167	1.31377	0.193555	0.0177669	0.600197
GOTERM_MF_FAT	cytoskeletal protein binding	62	3.44062	0.000390075	1233	412	12829	1.56576	0.345383	0.190916	0.620972
GOTERM_CC_FAT	mitochondrial envelope	59	3.27414	0.000431076	1170	388	12167	1.58131	0.199817	0.0170011	0.621878
GOTERM_BP_FAT	positive regulation of signal transduction	32	1.7758	0.000345226	1267	169	13106	1.95865	0.678785	0.0503106	0.626146
GOTERM_MF_FAT	metal ion binding	414	22.9745	0.00040413	1233	3760	12829	1.14562	0.355302	0.136123	0.643278
GOTERM_MF_FAT	glutathione transferase activity	10	0.554939	0.000465098	1233	26	12829	4.00181	0.396623	0.118653	0.739988
GOTERM_CC_FAT	intracellular organelle lumen	141	7.82464	0.000523542	1170	1121	12167	1.30801	0.237187	0.0191529	0.754801
GOTERM_CC_FAT	mitochondrial membrane	56	3.10766	0.00053113	1170	366	12167	1.59113	0.240175	0.0181445	0.765701
GOTERM_BP_FAT	cell motion	56	3.10766	0.000428631	1267	361	13106	1.60463	0.755874	0.059466	0.776863
GOTERM_BP_FAT	enzyme linked receptor protein signaling pathway	45	2.49723	0.000438257	1267	272	13106	1.71134	0.763485	0.0583038	0.794243
GOTERM_CC_FAT	extracellular region part	100	5.54939	0.000600298	1170	751	12167	1.38471	0.266881	0.0192159	0.865015
GOTERM_MF_FAT	cation binding	416	23.0855	0.00056812	1233	3795	12829	1.14054	0.460522	0.116117	0.903204
GOTERM_MF_FAT	ion binding	421	23.3629	0.000581977	1233	3844	12829	1.13954	0.468584	0.100007	0.925138
GOTERM_BP_FAT	positive regulation of cell proliferation	46	2.55272	0.000513541	1267	282	13106	1.68734	0.815383	0.065346	0.930078
KEGG_PATHWAY	Glutathione metabolism	14	0.776915	0.000869963	544	51	5597	2.82432	0.147978	0.0392449	1.07021
GOTERM_BP_FAT	cell migration	40	2.21976	0.000644047	1267	237	13106	1.74584	0.879843	0.0782657	1.16513
GOTERM_BP_FAT	epithelium development	44	2.44173	0.00065225	1267	269	13106	1.69198	0.883043	0.0764031	1.17989
GOTERM_CC_FAT	extracellular matrix part	20	1.10988	0.000891304	1170	91	12167	2.28553	0.369353	0.0267538	1.28184
GOTERM_BP_FAT	actin filament-based process	32	1.7758	0.000709074	1267	176	13106	1.88075	0.902993	0.0799437	1.28206
GOTERM_CC_FAT	organelle membrane	105	5.82686	0.000943197	1170	806	12167	1.35473	0.386063	0.0267395	1.35599
GOTERM_BP_FAT	positive regulation of cell communication	33	1.8313	0.000808453	1267	185	13106	1.84517	0.930057	0.0876457	1.46049
GOTERM_BP_FAT	oxidation reduction	90	4.99445	0.000862119	1267	665	13106	1.39996	0.941383	0.0902248	1.55672
GOTERM_BP_FAT	cell cycle	82	4.5505	0.000874942	1267	595	13106	1.42558	0.943806	0.0886873	1.57971
GOTERM_BP_FAT	cellular protein complex assembly	22	1.22087	0.000954622	1267	105	13106	2.16734	0.956771	0.0934999	1.72239
KEGG_PATHWAY	Axon guidance	25	1.38735	0.0015367	544	131	5597	1.96347	0.246458	0.0550224	1.88328
GOTERM_BP_FAT	tissue morphogenesis	39	2.16426	0.0010513	1267	235	13106	1.71668	0.968556	0.099527	1.89526
GOTERM_BP_FAT	negative regulation of programmed cell death	40	2.21976	0.00105227	1267	243	13106	1.70274	0.968656	0.0968307	1.89698
GOTERM_BP_FAT	regulation of cell adhesion	20	1.10988	0.00109601	1267	92	13106	2.24872	0.97286	0.0979185	1.9751
GOTERM_BP_FAT	regulation of cytoskeleton organization	21	1.16537	0.00109603	1267	99	13106	2.19421	0.972862	0.0953343	1.97514
GOTERM_BP_FAT	cell-cell adhesion	37	2.05327	0.00113127	1267	220	13106	1.73969	0.975835	0.0957216	2.03803
GOTERM_BP_FAT	negative regulation of cell death	40	2.21976	0.00113887	1267	244	13106	1.69576	0.976433	0.0939209	2.05159
GOTERM_BP_FAT	negative regulation of apoptosis	39	2.16426	0.00133552	1267	238	13106	1.69504	0.987667	0.106585	2.40177
GOTERM_CC_FAT	nuclear inner membrane	7	0.388457	0.00181321	1170	15	12167	4.85293	0.6087	0.0481837	2.59158
GOTERM_MF_FAT	phosphatase activity	38	2.10877	0.001647	1233	234	12829	1.68965	0.83306	0.22565	2.59741
GOTERM_MF_FAT	carbohydrate binding	47	2.60821	0.00172046	1233	309	12829	1.58259	0.845881	0.208443	2.71178
GOTERM_MF_FAT	actin filament binding	13	0.721421	0.00186925	1233	49	12829	2.76043	0.868915	0.202097	2.94303
GOTERM_CC_FAT	microtubule cytoskeleton	62	3.44062	0.00234497	1170	442	12167	1.4587	0.702927	0.0588839	3.33968
GOTERM_BP_FAT	actin filament bundle formation	7	0.388457	0.00186581	1267	15	13106	4.82726	0.99785	0.142351	3.34024
GOTERM_CC_FAT	adherens junction	21	1.16537	0.00242835	1170	106	12167	2.06021	0.71549	0.0581003	3.45649
GOTERM_BP_FAT	cell junction assembly	8	0.443951	0.00193313	1267	20	13106	4.13765	0.998278	0.143777	3.45875
GOTERM_BP_FAT	isoprenoid metabolic process	13	0.721421	0.00196612	1267	49	13106	2.74436	0.998455	0.142829	3.51679
GOTERM_CC_FAT	nuclear membrane	11	0.610433	0.00248935	1170	38	12167	3.01028	0.724343	0.0568903	3.54186
GOTERM_CC_FAT	nucleolus	46	2.55272	0.00253215	1170	306	12167	1.56327	0.730391	0.0553969	3.60172
GOTERM_MF_FAT	protein homodimerization activity	32	1.7758	0.00250318	1233	191	12829	1.7432	0.934248	0.238287	3.92253
GOTERM_BP_FAT	regulation of programmed cell death	75	4.16204	0.0022909	1267	553	13106	1.40291	0.99947	0.160902	4.08635
KEGG_PATHWAY	Endometrial cancer	13	0.721421	0.00338674	544	52	5597	2.57215	0.46432	0.0988075	4.1073
GOTERM_MF_FAT	cell adhesion molecule binding	7	0.388457	0.0026618	1233	16	12829	4.55206	0.944677	0.231368	4.16617
GOTERM_BP_FAT	cell proliferation	39	2.16426	0.00244411	1267	246	13106	1.63992	0.99968	0.167166	4.35393
GOTERM_BP_FAT	morphogenesis of embryonic epithelium	17	0.943396	0.00245916	1267	77	13106	2.28377	0.999696	0.164695	4.38017
GOTERM_BP_FAT	regulation of apoptosis	74	4.10655	0.00248548	1267	546	13106	1.40195	0.999721	0.163002	4.42607
KEGG_PATHWAY	Arrhythmogenic right ventricular cardiomyopathy (ARVC)	16	0.887902	0.00372624	544	73	5597	2.25504	0.496871	0.0934688	4.51035
GOTERM_BP_FAT	intracellular receptor-mediated signaling pathway	10	0.554939	0.00256624	1267	32	13106	3.23254	0.999786	0.164574	4.56672
GOTERM_BP_FAT	cell cycle arrest	14	0.776915	0.00258081	1267	57	13106	2.54066	0.999796	0.162277	4.59208
GOTERM_BP_FAT	regulation of cell death	75	4.16204	0.00266491	1267	556	13106	1.39534	0.999846	0.163989	4.73831
GOTERM_MF_FAT	growth factor binding	16	0.887902	0.00304763	1233	72	12829	2.31216	0.963658	0.241363	4.75639
GOTERM_BP_FAT	transmembrane receptor protein tyrosine kinase signaling pathway	32	1.7758	0.00274251	1267	191	13106	1.73305	0.999881	0.165273	4.87306
GOTERM_CC_FAT	mitochondrial inner membrane	44	2.44173	0.00363234	1170	295	12167	1.55106	0.847614	0.0753955	5.12869
KEGG_PATHWAY	p53 signaling pathway	15	0.832408	0.00426758	544	67	5597	2.30342	0.544753	0.0936814	5.14982
KEGG_PATHWAY	Drug metabolism	16	0.887902	0.00426804	544	74	5597	2.22456	0.544792	0.0837303	5.15037
GOTERM_BP_FAT	negative regulation of molecular function	24	1.33185	0.00308481	1267	130	13106	1.90968	0.999961	0.180653	5.46527
GOTERM_BP_FAT	membrane organization	41	2.27525	0.00313067	1267	266	13106	1.59439	0.999967	0.179897	5.54435
GOTERM_CC_FAT	outer membrane	18	0.99889	0.00435678	1170	89	12167	2.1032	0.895375	0.0863384	6.1218
GOTERM_BP_FAT	regulation of cell shape	12	0.665927	0.00365306	1267	46	13106	2.69847	0.999994	0.203168	6.44073
GOTERM_CC_FAT	cell-substrate adherens junction	14	0.776915	0.00459776	1170	61	12167	2.38669	0.907683	0.0875624	6.45002
GOTERM_BP_FAT	bone development	22	1.22087	0.00383484	1267	117	13106	1.94505	0.999997	0.208653	6.75076
GOTERM_BP_FAT	regulation of cell-substrate adhesion	11	0.610433	0.00389422	1267	40	13106	2.84463	0.999997	0.208107	6.85182
KEGG_PATHWAY	Pathways in cancer	46	2.55272	0.00601073	544	320	5597	1.47899	0.670214	0.105	7.18231
GOTERM_BP_FAT	regulation of cellular component biogenesis	18	0.99889	0.00408916	1267	88	13106	2.11584	0.999999	0.213889	7.18288
KEGG_PATHWAY	Regulation of actin cytoskeleton	33	1.8313	0.00616643	544	210	5597	1.61678	0.679584	0.0982942	7.3619
GOTERM_MF_FAT	calcium ion binding	102	5.66038	0.00483361	1233	821	12829	1.29267	0.994815	0.332871	7.44431
GOTERM_BP_FAT	cell motility	42	2.33074	0.00425084	1267	279	13106	1.55718	0.999999	0.217924	7.45661
GOTERM_BP_FAT	localization of cell	42	2.33074	0.00425084	1267	279	13106	1.55718	0.999999	0.217924	7.45661
GOTERM_BP_FAT	positive regulation of developmental process	34	1.88679	0.00433332	1267	213	13106	1.65117	0.999999	0.218283	7.59594
GOTERM_BP_FAT	regulation of cell morphogenesis	19	1.05438	0.00444166	1267	96	13106	2.04727	1	0.219761	7.77868
KEGG_PATHWAY	Gap junction	17	0.943396	0.00684872	544	85	5597	2.05772	0.717619	0.100013	8.14508
GOTERM_CC_FAT	nuclear periphery	12	0.665927	0.0058565	1170	49	12167	2.54673	0.952007	0.106376	8.14707
GOTERM_BP_FAT	negative regulation of cell adhesion	8	0.443951	0.00472531	1267	23	13106	3.59795	1	0.228671	8.2555
KEGG_PATHWAY	Melanoma	15	0.832408	0.00731561	544	71	5597	2.17365	0.741024	0.0987068	8.67751
KEGG_PATHWAY	Acute myeloid leukemia	13	0.721421	0.00742026	544	57	5597	2.34652	0.745999	0.0932487	8.79645
GOTERM_CC_FAT	anchoring junction	22	1.22087	0.00651721	1170	123	12167	1.86001	0.965967	0.113726	9.02634
GOTERM_MF_FAT	extracellular matrix structural constituent	9	0.499445	0.00605033	1233	30	12829	3.12141	0.998627	0.375471	9.23458
GOTERM_BP_FAT	cortical cytoskeleton organization	6	0.332963	0.00553946	1267	13	13106	4.77421	1	0.258817	9.61116
GOTERM_CC_FAT	focal adhesion	13	0.721421	0.0070308	1170	57	12167	2.37173	0.973951	0.118196	9.70442
GOTERM_CC_FAT	organelle outer membrane	17	0.943396	0.00724457	1170	86	12167	2.05565	0.976695	0.11777	9.98525
GOTERM_BP_FAT	negative regulation of catalytic activity	19	1.05438	0.00619636	1267	99	13106	1.98524	1	0.280882	10.6911
GOTERM_MF_FAT	phosphatidate phosphatase activity	5	0.277469	0.00718324	1233	9	12829	5.78039	0.999602	0.406634	10.8723
GOTERM_MF_FAT	platelet-derived growth factor binding	5	0.277469	0.00718324	1233	9	12829	5.78039	0.999602	0.406634	10.8723
GOTERM_MF_FAT	manganese ion binding	25	1.38735	0.00732304	1233	148	12829	1.75755	0.999658	0.39279	11.0725
GOTERM_MF_FAT	extracellular matrix binding	8	0.443951	0.00756473	1233	25	12829	3.32951	0.999738	0.384358	11.4175
GOTERM_BP_FAT	extracellular matrix organization	19	1.05438	0.00689324	1267	100	13106	1.96538	1	0.303103	11.8235
GOTERM_BP_FAT	neural tube formation	12	0.665927	0.0071593	1267	50	13106	2.48259	1	0.308744	12.2523
GOTERM_CC_FAT	nuclear lumen	106	5.88235	0.00900374	1170	875	12167	1.25978	0.990684	0.140014	12.2657
GOTERM_BP_FAT	wound healing	20	1.10988	0.00719887	1267	108	13106	1.91558	1	0.306206	12.3159
GOTERM_MF_FAT	nucleotide binding	238	13.2075	0.00829443	1233	2149	12829	1.15231	0.999882	0.394994	12.4517
GOTERM_CC_FAT	cell-substrate junction	14	0.776915	0.00914972	1170	66	12167	2.20588	0.991367	0.138005	12.4525
GOTERM_BP_FAT	positive regulation of endothelial cell proliferation	5	0.277469	0.00733666	1267	9	13106	5.74673	1	0.307161	12.537
GOTERM_BP_FAT	cell junction organization	9	0.499445	0.00774906	1267	31	13106	3.00313	1	0.317423	13.1956
KEGG_PATHWAY	Synthesis and degradation of ketone bodies	5	0.277469	0.0114301	544	10	5597	5.1443	0.879398	0.131526	13.2484
GOTERM_BP_FAT	prostaglandin metabolic process	6	0.332963	0.00794006	1267	14	13106	4.43319	1	0.31994	13.4991
GOTERM_BP_FAT	prostanoid metabolic process	6	0.332963	0.00794006	1267	14	13106	4.43319	1	0.31994	13.4991
GOTERM_CC_FAT	microtubule	35	1.94229	0.0100639	1170	235	12167	1.54881	0.994643	0.146549	13.6139
GOTERM_CC_FAT	actin cytoskeleton	31	1.72031	0.010559	1170	202	12167	1.59591	0.995864	0.149059	14.2368
GOTERM_BP_FAT	heart development	34	1.88679	0.00868925	1267	223	13106	1.57713	1	0.340318	14.6797
GOTERM_CC_FAT	nuclear envelope	25	1.38735	0.0110045	1170	153	12167	1.69921	0.996723	0.150794	14.7939
GOTERM_BP_FAT	protein polymerization	10	0.554939	0.00880951	1267	38	13106	2.72214	1	0.340158	14.8678
GOTERM_BP_FAT	endocytosis	29	1.60932	0.00894645	1267	182	13106	1.64824	1	0.340517	15.0815
GOTERM_BP_FAT	membrane invagination	29	1.60932	0.00894645	1267	182	13106	1.64824	1	0.340517	15.0815
GOTERM_BP_FAT	positive regulation of cell differentiation	28	1.55383	0.00906422	1267	174	13106	1.66457	1	0.340284	15.2649
GOTERM_MF_FAT	identical protein binding	41	2.27525	0.0103384	1233	287	12829	1.48639	0.999987	0.447885	15.2887
GOTERM_MF_FAT	transcription factor binding	41	2.27525	0.0103384	1233	287	12829	1.48639	0.999987	0.447885	15.2887
GOTERM_BP_FAT	regulation of cell development	26	1.44284	0.00922818	1267	158	13106	1.7022	1	0.341443	15.5196
GOTERM_MF_FAT	ribonuclease activity	13	0.721421	0.0106241	1233	60	12829	2.25435	0.999991	0.440086	15.6782
GOTERM_BP_FAT	regulation of microtubule-based process	11	0.610433	0.00941961	1267	45	13106	2.52856	1	0.343379	15.816
GOTERM_MF_FAT	transferase activity, transferring alkyl or aryl (other than methyl) groups	12	0.665927	0.0107298	1233	53	12829	2.35578	0.999992	0.42758	15.8219
GOTERM_BP_FAT	regulation of protein kinase cascade	25	1.38735	0.0108639	1267	152	13106	1.70134	1	0.380614	18.0212
GOTERM_BP_FAT	embryonic epithelial tube formation	12	0.665927	0.0111912	1267	53	13106	2.34206	1	0.38556	18.5131
GOTERM_BP_FAT	neural tube development	16	0.887902	0.0112051	1267	82	13106	2.01836	1	0.382032	18.534
GOTERM_BP_FAT	ossification	19	1.05438	0.0113889	1267	105	13106	1.87179	1	0.383062	18.809
GOTERM_MF_FAT	transition metal ion binding	275	15.2608	0.0129702	1233	2538	12829	1.12738	0.999999	0.475045	18.8145
GOTERM_BP_FAT	regulation of organelle organization	25	1.38735	0.0117428	1267	153	13106	1.69022	1	0.388464	19.3361
GOTERM_BP_FAT	integrin-mediated signaling pathway	15	0.832408	0.0117685	1267	75	13106	2.06882	1	0.385349	19.3742
GOTERM_MF_FAT	translation initiation factor activity	13	0.721421	0.0137355	1233	62	12829	2.18163	1	0.479543	19.8137
GOTERM_CC_FAT	basolateral plasma membrane	23	1.27636	0.0153565	1170	141	12167	1.69631	0.999665	0.199283	20.0608
GOTERM_MF_FAT	protein domain specific binding	29	1.60932	0.0144837	1233	190	12829	1.58809	1	0.483241	20.7794
GOTERM_BP_FAT	negative regulation of cell proliferation	33	1.8313	0.0130981	1267	221	13106	1.5446	1	0.414542	21.3249
KEGG_PATHWAY	Steroid biosynthesis	6	0.332963	0.0194634	544	17	5597	3.63127	0.973125	0.20231	21.5722
GOTERM_BP_FAT	fat-soluble vitamin metabolic process	9	0.499445	0.0137678	1267	34	13106	2.73815	1	0.426535	22.2904
GOTERM_BP_FAT	positive regulation of response to external stimulus	9	0.499445	0.0137678	1267	34	13106	2.73815	1	0.426535	22.2904
GOTERM_BP_FAT	phosphate metabolic process	103	5.71587	0.0138491	1267	856	13106	1.24468	1	0.424563	22.4068
GOTERM_BP_FAT	phosphorus metabolic process	103	5.71587	0.0138491	1267	856	13106	1.24468	1	0.424563	22.4068
GOTERM_MF_FAT	RNA binding	77	4.27303	0.0160406	1233	623	12829	1.28597	1	0.504632	22.7542
GOTERM_BP_FAT	positive regulation of Wnt receptor signaling pathway	4	0.221976	0.0143796	1267	6	13106	6.89608	1	0.432842	23.1628
GOTERM_CC_FAT	cytoskeletal part	90	4.99445	0.0182684	1170	747	12167	1.25291	0.999928	0.227115	23.4138
GOTERM_CC_FAT	basement membrane	14	0.776915	0.0185879	1170	72	12167	2.02206	0.999939	0.225295	23.7736
GOTERM_BP_FAT	transforming growth factor beta receptor signaling pathway	11	0.610433	0.0148335	1267	48	13106	2.37053	1	0.439131	23.8038
GOTERM_MF_FAT	pattern binding	21	1.16537	0.0169041	1233	126	12829	1.73412	1	0.50939	23.8294
GOTERM_MF_FAT	polysaccharide binding	21	1.16537	0.0169041	1233	126	12829	1.73412	1	0.50939	23.8294
GOTERM_BP_FAT	diterpenoid metabolic process	8	0.443951	0.0149056	1267	28	13106	2.95546	1	0.436925	23.9052
GOTERM_BP_FAT	endosome transport	8	0.443951	0.0149056	1267	28	13106	2.95546	1	0.436925	23.9052
GOTERM_BP_FAT	retinoid metabolic process	8	0.443951	0.0149056	1267	28	13106	2.95546	1	0.436925	23.9052
GOTERM_BP_FAT	extracellular structure organization	24	1.33185	0.0149259	1267	148	13106	1.67742	1	0.433638	23.9338
GOTERM_CC_FAT	cortical cytoskeleton	10	0.554939	0.0190884	1170	43	12167	2.41841	0.999953	0.225463	24.3341
GOTERM_BP_FAT	isoprenoid biosynthetic process	7	0.388457	0.0154609	1267	22	13106	3.29131	1	0.441424	24.6818
GOTERM_BP_FAT	platelet-derived growth factor receptor signaling pathway	7	0.388457	0.0154609	1267	22	13106	3.29131	1	0.441424	24.6818
KEGG_PATHWAY	Prostate cancer	16	0.887902	0.0230507	544	89	5597	1.84964	0.986309	0.223074	25.0467
GOTERM_BP_FAT	protein complex assembly	33	1.8313	0.0157358	1267	224	13106	1.52391	1	0.44353	25.0635
GOTERM_BP_FAT	protein complex biogenesis	33	1.8313	0.0157358	1267	224	13106	1.52391	1	0.44353	25.0635
GOTERM_MF_FAT	metallopeptidase activity	28	1.55383	0.0181426	1233	185	12829	1.57477	1	0.521183	25.3471
GOTERM_BP_FAT	retinoic acid receptor signaling pathway	5	0.277469	0.0164214	1267	11	13106	4.70187	1	0.453976	26.0073
GOTERM_BP_FAT	positive regulation of cell adhesion	10	0.554939	0.0170071	1267	42	13106	2.46289	1	0.462041	26.8048
GOTERM_BP_FAT	fatty acid metabolic process	28	1.55383	0.0170684	1267	183	13106	1.58271	1	0.459609	26.8877
GOTERM_BP_FAT	cellular macromolecular complex subunit organization	34	1.88679	0.0171349	1267	234	13106	1.50299	1	0.457322	26.9777
GOTERM_BP_FAT	positive regulation of cellular component organization	20	1.10988	0.0179816	1267	118	13106	1.75324	1	0.470005	28.1135
GOTERM_BP_FAT	terpenoid metabolic process	8	0.443951	0.018053	1267	29	13106	2.85355	1	0.467793	28.2085
KEGG_PATHWAY	Adherens junction	14	0.776915	0.026809	544	75	5597	1.92054	0.993263	0.242543	28.5345
GOTERM_BP_FAT	face development	6	0.332963	0.0192292	1267	17	13106	3.65087	1	0.485838	29.7569
GOTERM_BP_FAT	retinoic acid metabolic process	6	0.332963	0.0192292	1267	17	13106	3.65087	1	0.485838	29.7569
GOTERM_MF_FAT	glycosaminoglycan binding	19	1.05438	0.0218974	1233	113	12829	1.74946	1	0.576306	29.777
GOTERM_BP_FAT	regulation of microtubule cytoskeleton organization	9	0.499445	0.0193243	1267	36	13106	2.58603	1	0.483999	29.8807
GOTERM_BP_FAT	negative regulation of transport	14	0.776915	0.0193768	1267	72	13106	2.01136	1	0.481435	29.9489
GOTERM_MF_FAT	nuclease activity	23	1.27636	0.022181	1233	146	12829	1.6391	1	0.568285	30.1013
KEGG_PATHWAY	Non-small cell lung cancer	11	0.610433	0.0289437	544	53	5597	2.13537	0.995503	0.24756	30.4485
KEGG_PATHWAY	Valine, leucine and isoleucine degradation	10	0.554939	0.0301287	544	46	5597	2.23665	0.996407	0.245308	31.4905
GOTERM_BP_FAT	positive regulation of protein kinase cascade	16	0.887902	0.0207387	1267	88	13106	1.88075	1	0.50154	31.6978
GOTERM_BP_FAT	positive regulation of MAP kinase activity	12	0.665927	0.0214848	1267	58	13106	2.14016	1	0.510483	32.6382
GOTERM_BP_FAT	tube lumen formation	12	0.665927	0.0214848	1267	58	13106	2.14016	1	0.510483	32.6382
GOTERM_BP_FAT	chordate embryonic development	54	2.99667	0.0218607	1267	416	13106	1.34275	1	0.513138	33.1074
GOTERM_MF_FAT	intramolecular oxidoreductase activity	9	0.499445	0.025502	1233	38	12829	2.46427	1	0.607473	33.7969
KEGG_PATHWAY	Colorectal cancer	15	0.832408	0.0329161	544	85	5597	1.81564	0.997885	0.254173	33.8854
GOTERM_BP_FAT	positive regulation of gene-specific transcription	9	0.499445	0.022631	1267	37	13106	2.51614	1	0.52199	34.0593
GOTERM_MF_FAT	prostaglandin-E synthase activity	3	0.166482	0.025879	1233	3	12829	10.4047	1	0.600898	34.2046
GOTERM_BP_FAT	face morphogenesis	5	0.277469	0.0227819	1267	12	13106	4.31005	1	0.520919	34.2442
GOTERM_BP_FAT	lipid biosynthetic process	39	2.16426	0.0230165	1267	283	13106	1.42551	1	0.521167	34.5308
KEGG_PATHWAY	Glycerolipid metabolism	10	0.554939	0.0341891	544	47	5597	2.18906	0.99834	0.252445	34.9532
KEGG_PATHWAY	Glioma	12	0.665927	0.0342026	544	62	5597	1.99134	0.998344	0.243013	34.9645
GOTERM_BP_FAT	fat-soluble vitamin biosynthetic process	4	0.221976	0.0233736	1267	7	13106	5.91093	1	0.523289	34.9648
GOTERM_BP_FAT	negative regulation of cell-substrate adhesion	4	0.221976	0.0233736	1267	7	13106	5.91093	1	0.523289	34.9648
GOTERM_BP_FAT	positive regulation of transforming growth factor beta receptor signaling pathway	4	0.221976	0.0233736	1267	7	13106	5.91093	1	0.523289	34.9648
GOTERM_BP_FAT	response to hormone stimulus	25	1.38735	0.0240427	1267	163	13106	1.58652	1	0.530045	35.7705
KEGG_PATHWAY	Sphingolipid metabolism	9	0.499445	0.0353719	544	40	5597	2.31494	0.998675	0.24126	35.9312
GOTERM_BP_FAT	protein import	15	0.832408	0.0245965	1267	82	13106	1.89222	1	0.534903	36.4303
GOTERM_BP_FAT	regulation of MAP kinase activity	15	0.832408	0.0245965	1267	82	13106	1.89222	1	0.534903	36.4303
GOTERM_BP_FAT	cellular macromolecular complex assembly	30	1.66482	0.0247889	1267	206	13106	1.50643	1	0.5344	36.658
GOTERM_BP_FAT	embryonic development ending in birth or egg hatching	54	2.99667	0.0256141	1267	420	13106	1.32996	1	0.542948	37.6259
GOTERM_BP_FAT	negative regulation of cell differentiation	27	1.49834	0.0257873	1267	181	13106	1.54305	1	0.542124	37.8273
GOTERM_CC_FAT	mitochondrial lumen	24	1.33185	0.0323563	1170	160	12167	1.55987	1	0.346309	37.8659
GOTERM_CC_FAT	mitochondrial matrix	24	1.33185	0.0323563	1170	160	12167	1.55987	1	0.346309	37.8659
GOTERM_CC_FAT	ruffle	10	0.554939	0.0327064	1170	47	12167	2.21258	1	0.342503	38.1903
GOTERM_BP_FAT	angiogenesis involved in wound healing	3	0.166482	0.0261741	1267	3	13106	10.3441	1	0.544284	38.2749
GOTERM_BP_FAT	myoblast proliferation	3	0.166482	0.0261741	1267	3	13106	10.3441	1	0.544284	38.2749
GOTERM_BP_FAT	neural tube closure	9	0.499445	0.0263168	1267	38	13106	2.44992	1	0.543046	38.4392
GOTERM_BP_FAT	translational initiation	9	0.499445	0.0263168	1267	38	13106	2.44992	1	0.543046	38.4392
GOTERM_BP_FAT	tube closure	9	0.499445	0.0263168	1267	38	13106	2.44992	1	0.543046	38.4392
GOTERM_CC_FAT	nuclear lamina	4	0.221976	0.0342616	1170	8	12167	5.19957	1	0.34893	39.6127
GOTERM_BP_FAT	response to inorganic substance	16	0.887902	0.0273549	1267	91	13106	1.81875	1	0.553935	39.6223
GOTERM_BP_FAT	skeletal system development	38	2.10877	0.0277967	1267	278	13106	1.41394	1	0.556615	40.1192
GOTERM_BP_FAT	muscle cell differentiation	19	1.05438	0.0292934	1267	116	13106	1.6943	1	0.572717	41.7742
GOTERM_BP_FAT	cell cycle process	50	2.77469	0.0293447	1267	387	13106	1.33645	1	0.570217	41.8301
GOTERM_CC_FAT	mitochondrial outer membrane	14	0.776915	0.0372309	1170	79	12167	1.84289	1	0.366302	42.244
GOTERM_BP_FAT	developmental growth	17	0.943396	0.0298429	1267	100	13106	1.7585	1	0.573306	42.3708
GOTERM_BP_FAT	negative regulation of cellular component organization	16	0.887902	0.0298744	1267	92	13106	1.79898	1	0.570604	42.4049
GOTERM_BP_FAT	regulation of lipase activity	8	0.443951	0.0302306	1267	32	13106	2.58603	1	0.57191	42.7884
GOTERM_BP_FAT	negative regulation of ion transport	6	0.332963	0.0307492	1267	19	13106	3.26656	1	0.575148	43.3424
GOTERM_BP_FAT	cell projection organization	42	2.33074	0.0312351	1267	316	13106	1.37485	1	0.577923	43.8568
GOTERM_MF_FAT	chromatin binding	23	1.27636	0.0355416	1233	153	12829	1.56411	1	0.707166	43.8857
KEGG_PATHWAY	Bladder cancer	9	0.499445	0.0458103	544	42	5597	2.2047	0.999821	0.291872	43.9945
KEGG_PATHWAY	Fatty acid metabolism	9	0.499445	0.0458103	544	42	5597	2.2047	0.999821	0.291872	43.9945
GOTERM_BP_FAT	secondary metabolic process	13	0.721421	0.0314576	1267	69	13106	1.94889	1	0.577553	44.091
GOTERM_MF_FAT	transcription cofactor activity	26	1.44284	0.0359788	1233	179	12829	1.5113	1	0.700564	44.2905
GOTERM_BP_FAT	positive regulation of MAPKKK cascade	10	0.554939	0.0337253	1267	47	13106	2.20088	1	0.60043	46.4249
GOTERM_BP_FAT	vitamin A metabolic process	7	0.388457	0.0342612	1267	26	13106	2.78496	1	0.603343	46.9628
GOTERM_CC_FAT	cell projection	68	3.77358	0.0431664	1170	567	12167	1.24716	1	0.404574	47.1872
GOTERM_BP_FAT	early endosome to late endosome transport	4	0.221976	0.0347512	1267	8	13106	5.17206	1	0.605698	47.4502
KEGG_PATHWAY	Hypertrophic cardiomyopathy (HCM)	14	0.776915	0.0508301	544	82	5597	1.75659	0.999932	0.308703	47.5301
GOTERM_BP_FAT	icosanoid metabolic process	8	0.443951	0.0352801	1267	33	13106	2.50767	1	0.608418	47.9716
GOTERM_BP_FAT	transmembrane receptor protein serine/threonine kinase signaling pathway	14	0.776915	0.0353089	1267	78	13106	1.85664	1	0.605821	47.9998
GOTERM_MF_FAT	transcription corepressor activity	13	0.721421	0.0404948	1233	72	12829	1.87863	1	0.732964	48.3143
GOTERM_CC_FAT	histone methyltransferase complex	6	0.332963	0.0449342	1170	21	12167	2.97118	1	0.410336	48.5814
GOTERM_CC_FAT	methyltransferase complex	6	0.332963	0.0449342	1170	21	12167	2.97118	1	0.410336	48.5814
GOTERM_BP_FAT	urogenital system development	22	1.22087	0.0363566	1267	144	13106	1.58035	1	0.613877	49.0177
KEGG_PATHWAY	Chemokine signaling pathway	25	1.38735	0.0531277	544	176	5597	1.46145	0.999957	0.310665	49.0789
GOTERM_BP_FAT	lung development	18	0.99889	0.0373887	1267	111	13106	1.67742	1	0.621502	50.0018
GOTERM_BP_FAT	oligosaccharide metabolic process	6	0.332963	0.0378358	1267	20	13106	3.10324	1	0.623119	50.4226
GOTERM_BP_FAT	regulation of smooth muscle cell proliferation	6	0.332963	0.0378358	1267	20	13106	3.10324	1	0.623119	50.4226
KEGG_PATHWAY	Dorso-ventral axis formation	6	0.332963	0.0554263	544	22	5597	2.80598	0.999972	0.312514	50.5862
GOTERM_BP_FAT	negative regulation of cytoskeleton organization	10	0.554939	0.0380849	1267	48	13106	2.15502	1	0.622761	50.6556
GOTERM_CC_FAT	cell soma	18	0.99889	0.0477805	1170	115	12167	1.62769	1	0.423203	50.7546
GOTERM_BP_FAT	sex differentiation	20	1.10988	0.0384296	1267	128	13106	1.61627	1	0.623344	50.9763
GOTERM_CC_FAT	lamin filament	3	0.166482	0.0485203	1170	4	12167	7.79936	1	0.421378	51.3052
GOTERM_BP_FAT	cell-substrate junction assembly	5	0.277469	0.0394472	1267	14	13106	3.69433	1	0.630374	51.9115
GOTERM_BP_FAT	head morphogenesis	5	0.277469	0.0394472	1267	14	13106	3.69433	1	0.630374	51.9115
GOTERM_BP_FAT	regulation of tissue remodeling	5	0.277469	0.0394472	1267	14	13106	3.69433	1	0.630374	51.9115
GOTERM_BP_FAT	vascular endothelial growth factor receptor signaling pathway	5	0.277469	0.0394472	1267	14	13106	3.69433	1	0.630374	51.9115
KEGG_PATHWAY	Lysosome	18	0.99889	0.0579067	544	117	5597	1.58286	0.999983	0.315095	52.1666
GOTERM_BP_FAT	primary neural tube formation	9	0.499445	0.0398233	1267	41	13106	2.27066	1	0.631181	52.2529
GOTERM_BP_FAT	cellular lipid catabolic process	11	0.610433	0.0401692	1267	56	13106	2.03188	1	0.631694	52.5648
GOTERM_BP_FAT	positive regulation of cell-substrate adhesion	7	0.388457	0.0405732	1267	27	13106	2.68181	1	0.632736	52.9266
GOTERM_BP_FAT	positive regulation of lipase activity	7	0.388457	0.0405732	1267	27	13106	2.68181	1	0.632736	52.9266
GOTERM_BP_FAT	regulation of protein complex assembly	12	0.665927	0.0414312	1267	64	13106	1.93952	1	0.637903	53.6866
GOTERM_BP_FAT	response to hypoxia	12	0.665927	0.0414312	1267	64	13106	1.93952	1	0.637903	53.6866
KEGG_PATHWAY	Butanoate metabolism	8	0.443951	0.0616992	544	37	5597	2.22456	0.999992	0.323349	54.4934
GOTERM_MF_FAT	protein dimerization activity	43	2.38624	0.0481931	1233	338	12829	1.32368	1	0.784026	54.552
GOTERM_MF_FAT	3-chloroallyl aldehyde dehydrogenase activity	3	0.166482	0.0484773	1233	4	12829	7.80353	1	0.776654	54.7682
GOTERM_MF_FAT	exopeptidase activity	12	0.665927	0.0485061	1233	66	12829	1.89176	1	0.767626	54.79
GOTERM_BP_FAT	respiratory tube development	18	0.99889	0.0433159	1267	113	13106	1.64774	1	0.651943	55.3154
GOTERM_MF_FAT	purine nucleotide binding	198	10.9878	0.0506832	1233	1844	12829	1.11721	1	0.77383	56.4136
GOTERM_BP_FAT	protein localization in organelle	16	0.887902	0.0450761	1267	97	13106	1.70625	1	0.664244	56.7875
GOTERM_BP_FAT	regulation of response to external stimulus	16	0.887902	0.0450761	1267	97	13106	1.70625	1	0.664244	56.7875
GOTERM_BP_FAT	negative regulation of nitrogen compound metabolic process	50	2.77469	0.0450772	1267	398	13106	1.29951	1	0.661626	56.7884
GOTERM_BP_FAT	response to endogenous stimulus	26	1.44284	0.0452827	1267	182	13106	1.47773	1	0.660723	56.9573
GOTERM_BP_FAT	response to oxygen levels	12	0.665927	0.0456979	1267	65	13106	1.90968	1	0.661557	57.2965
GOTERM_BP_FAT	head development	6	0.332963	0.0458404	1267	21	13106	2.95546	1	0.660153	57.4124
GOTERM_MF_FAT	carboxylic acid binding	14	0.776915	0.0523416	1233	83	12829	1.75501	1	0.776209	57.6135
GOTERM_MF_FAT	heparin binding	14	0.776915	0.0523416	1233	83	12829	1.75501	1	0.776209	57.6135
GOTERM_BP_FAT	gut development	8	0.443951	0.0469775	1267	35	13106	2.36437	1	0.666796	58.3263
GOTERM_BP_FAT	unsaturated fatty acid metabolic process	8	0.443951	0.0469775	1267	35	13106	2.36437	1	0.666796	58.3263
GOTERM_BP_FAT	regulation of neurogenesis	20	1.10988	0.0470158	1267	131	13106	1.57925	1	0.664567	58.3567
GOTERM_MF_FAT	insulin-like growth factor binding	6	0.332963	0.0536298	1233	22	12829	2.83765	1	0.776098	58.5241
GOTERM_BP_FAT	in utero embryonic development	35	1.94229	0.0481918	1267	263	13106	1.37659	1	0.671319	59.2817
GOTERM_BP_FAT	respiratory system development	19	1.05438	0.0484738	1267	123	13106	1.59787	1	0.67101	59.5006
GOTERM_BP_FAT	negative regulation of ion transmembrane transporter activity	3	0.166482	0.0490107	1267	4	13106	7.75809	1	0.672661	59.9143
GOTERM_BP_FAT	negative regulation of transporter activity	3	0.166482	0.0490107	1267	4	13106	7.75809	1	0.672661	59.9143
GOTERM_MF_FAT	phosphoprotein phosphatase activity	22	1.22087	0.0564398	1233	152	12829	1.50594	1	0.785364	60.4473
GOTERM_BP_FAT	heart morphogenesis	13	0.721421	0.0504091	1267	74	13106	1.81721	1	0.680739	60.9731
GOTERM_BP_FAT	regulation of protein kinase activity	26	1.44284	0.0504949	1267	184	13106	1.46167	1	0.678936	61.0372
GOTERM_CC_FAT	centriole	6	0.332963	0.0634208	1170	23	12167	2.71282	1	0.506246	61.2472
GOTERM_CC_FAT	stress fiber	6	0.332963	0.0634208	1170	23	12167	2.71282	1	0.506246	61.2472
GOTERM_CC_FAT	I band	10	0.554939	0.0637889	1170	53	12167	1.9621	1	0.501157	61.467
GOTERM_CC_FAT	cell cortex part	11	0.610433	0.0641026	1170	61	12167	1.87526	1	0.495919	61.6534
GOTERM_CC_FAT	endoplasmic reticulum	94	5.21643	0.0641718	1170	831	12167	1.17632	1	0.489486	61.6944
GOTERM_BP_FAT	negative regulation of biosynthetic process	53	2.94118	0.0523852	1267	430	13106	1.27497	1	0.690253	62.4243
GOTERM_BP_FAT	macromolecular complex subunit organization	45	2.49723	0.0524999	1267	356	13106	1.30754	1	0.688672	62.507
GOTERM_MF_FAT	carboxylesterase activity	15	0.832408	0.0598489	1233	93	12829	1.67818	1	0.797247	62.6682
GOTERM_CC_FAT	endomembrane system	63	3.49612	0.0664065	1170	534	12167	1.22687	1	0.49499	62.9967
GOTERM_BP_FAT	regulation of myeloid cell differentiation	10	0.554939	0.0534133	1267	51	13106	2.02826	1	0.692725	63.1591
GOTERM_BP_FAT	regulation of MAPKKK cascade	15	0.832408	0.0535454	1267	91	13106	1.70507	1	0.691284	63.2525
GOTERM_BP_FAT	response to mechanical stimulus	8	0.443951	0.0536524	1267	36	13106	2.29869	1	0.689679	63.328
GOTERM_CC_FAT	nuclear chromosome part	16	0.887902	0.0670887	1170	103	12167	1.6154	1	0.492073	63.386
GOTERM_CC_FAT	insoluble fraction	60	3.32963	0.0673854	1170	506	12167	1.2331	1	0.487225	63.5541
GOTERM_BP_FAT	digestive tract morphogenesis	7	0.388457	0.0552744	1267	29	13106	2.49686	1	0.698448	64.4547
GOTERM_BP_FAT	positive regulation of nucleobase, nucleoside, nucleotide and nucleic acid metabolic process	61	3.38513	0.0552853	1267	507	13106	1.24456	1	0.696211	64.4622
GOTERM_CC_FAT	cell leading edge	17	0.943396	0.069152	1170	112	12167	1.57844	1	0.490129	64.5403
GOTERM_CC_FAT	Z disc	9	0.499445	0.0694828	1170	46	12167	2.03462	1	0.48565	64.7222
GOTERM_CC_FAT	nuclear chromosome	18	0.99889	0.0708273	1170	121	12167	1.54698	1	0.486395	65.4526
GOTERM_BP_FAT	purine ribonucleotide metabolic process	18	0.99889	0.0571316	1267	117	13106	1.5914	1	0.706125	65.7046
GOTERM_CC_FAT	microbody	16	0.887902	0.0717684	1170	104	12167	1.59987	1	0.485133	65.9554
GOTERM_CC_FAT	peroxisome	16	0.887902	0.0717684	1170	104	12167	1.59987	1	0.485133	65.9554
GOTERM_BP_FAT	sulfur metabolic process	15	0.832408	0.0577941	1267	92	13106	1.68654	1	0.708128	66.1403
GOTERM_MF_FAT	purine ribonucleotide binding	189	10.4883	0.0673252	1233	1770	12829	1.11101	1	0.828006	67.1361
GOTERM_MF_FAT	ribonucleotide binding	189	10.4883	0.0673252	1233	1770	12829	1.11101	1	0.828006	67.1361
GOTERM_CC_FAT	actin filament bundle	6	0.332963	0.0740427	1170	24	12167	2.59979	1	0.49038	67.1425
GOTERM_MF_FAT	SH3 domain binding	13	0.721421	0.0678398	1233	78	12829	1.73412	1	0.823408	67.4244
KEGG_PATHWAY	Retinol metabolism	11	0.610433	0.0869796	544	64	5597	1.76835	1	0.417317	67.5337
GOTERM_BP_FAT	regulation of actin cytoskeleton organization	11	0.610433	0.0601776	1267	60	13106	1.89642	1	0.720795	67.6651
GOTERM_BP_FAT	response to steroid hormone stimulus	11	0.610433	0.0601776	1267	60	13106	1.89642	1	0.720795	67.6651
GOTERM_BP_FAT	positive regulation of RNA metabolic process	51	2.83019	0.061216	1267	416	13106	1.26815	1	0.724859	68.3088
GOTERM_BP_FAT	fatty acid beta-oxidation	5	0.277469	0.0614933	1267	16	13106	3.23254	1	0.724317	68.4787
GOTERM_BP_FAT	inhibition of adenylate cyclase activity by G-protein signaling	5	0.277469	0.0614933	1267	16	13106	3.23254	1	0.724317	68.4787
GOTERM_BP_FAT	negative regulation of microtubule polymerization or depolymerization	5	0.277469	0.0614933	1267	16	13106	3.23254	1	0.724317	68.4787
GOTERM_BP_FAT	positive regulation of JNK cascade	5	0.277469	0.0614933	1267	16	13106	3.23254	1	0.724317	68.4787
GOTERM_BP_FAT	positive regulation of stress-activated protein kinase signaling pathway	5	0.277469	0.0614933	1267	16	13106	3.23254	1	0.724317	68.4787
GOTERM_BP_FAT	response to xenobiotic stimulus	5	0.277469	0.0614933	1267	16	13106	3.23254	1	0.724317	68.4787
GOTERM_CC_FAT	nuclear chromatin	10	0.554939	0.0772759	1170	55	12167	1.89075	1	0.499924	68.7639
GOTERM_BP_FAT	negative regulation of cellular biosynthetic process	52	2.88568	0.0624232	1267	426	13106	1.26266	1	0.727632	69.042
GOTERM_BP_FAT	positive regulation of nitrogen compound metabolic process	62	3.44062	0.0626622	1267	520	13106	1.23334	1	0.726863	69.1853
GOTERM_CC_FAT	cell fraction	66	3.6626	0.0788048	1170	569	12167	1.20623	1	0.50127	69.5045
GOTERM_BP_FAT	digestive system development	7	0.388457	0.0636831	1267	30	13106	2.41363	1	0.730622	69.7901
GOTERM_BP_FAT	sterol biosynthetic process	7	0.388457	0.0636831	1267	30	13106	2.41363	1	0.730622	69.7901
GOTERM_BP_FAT	response to drug	14	0.776915	0.0637086	1267	85	13106	1.70374	1	0.728631	69.8051
GOTERM_BP_FAT	mitochondrion morphogenesis	4	0.221976	0.0643826	1267	10	13106	4.13765	1	0.730355	70.198
GOTERM_BP_FAT	oocyte maturation	4	0.221976	0.0643826	1267	10	13106	4.13765	1	0.730355	70.198
GOTERM_BP_FAT	cholesterol biosynthetic process	6	0.332963	0.0646438	1267	23	13106	2.69847	1	0.729725	70.349
GOTERM_BP_FAT	fatty acid catabolic process	6	0.332963	0.0646438	1267	23	13106	2.69847	1	0.729725	70.349
GOTERM_BP_FAT	regeneration	6	0.332963	0.0646438	1267	23	13106	2.69847	1	0.729725	70.349
GOTERM_BP_FAT	tricarboxylic acid cycle	6	0.332963	0.0646438	1267	23	13106	2.69847	1	0.729725	70.349
GOTERM_MF_FAT	inorganic anion transmembrane transporter activity	6	0.332963	0.0739277	1233	24	12829	2.60118	1	0.843314	70.6601
GOTERM_BP_FAT	negative regulation of organelle organization	11	0.610433	0.0660361	1267	61	13106	1.86533	1	0.735407	71.1417
GOTERM_BP_FAT	protein localization in nucleus	11	0.610433	0.0660361	1267	61	13106	1.86533	1	0.735407	71.1417
GOTERM_BP_FAT	regulation of actin filament-based process	11	0.610433	0.0660361	1267	61	13106	1.86533	1	0.735407	71.1417
GOTERM_MF_FAT	lipid phosphatase activity	3	0.166482	0.0757186	1233	5	12829	6.24282	1	0.844159	71.553
GOTERM_CC_FAT	cytosol	63	3.49612	0.0841625	1170	543	12167	1.20653	1	0.519587	71.9724
GOTERM_BP_FAT	regulation of kinase activity	26	1.44284	0.0687092	1267	190	13106	1.41551	1	0.747715	72.6078
GOTERM_BP_FAT	response to protein stimulus	14	0.776915	0.0687316	1267	86	13106	1.68393	1	0.745793	72.6198
GOTERM_BP_FAT	response to wounding	42	2.33074	0.0693782	1267	336	13106	1.29301	1	0.747141	72.9636
GOTERM_MF_FAT	transcription activator activity	33	1.8313	0.0792006	1233	258	12829	1.33083	1	0.851412	73.2166
GOTERM_BP_FAT	macromolecular complex assembly	41	2.27525	0.0700132	1267	327	13106	1.29697	1	0.748409	73.2972
GOTERM_BP_FAT	mitochondrion organization	15	0.832408	0.0718919	1267	95	13106	1.63328	1	0.755917	74.2617
GOTERM_BP_FAT	regulation of neurological system process	17	0.943396	0.0718987	1267	112	13106	1.57009	1	0.753976	74.2651
GOTERM_BP_FAT	acetyl-CoA metabolic process	7	0.388457	0.0728013	1267	31	13106	2.33577	1	0.756476	74.7166
GOTERM_BP_FAT	positive regulation of endocytosis	7	0.388457	0.0728013	1267	31	13106	2.33577	1	0.756476	74.7166
GOTERM_BP_FAT	regulation of nervous system development	21	1.16537	0.0732455	1267	147	13106	1.47773	1	0.756701	74.936
GOTERM_MF_FAT	zinc ion binding	215	11.9312	0.0843606	1233	2048	12829	1.09229	1	0.86385	75.515
GOTERM_CC_FAT	membrane fraction	57	3.16315	0.0929447	1170	488	12167	1.21465	1	0.550916	75.6196
GOTERM_BP_FAT	negative regulation of nucleobase, nucleoside, nucleotide and nucleic acid metabolic process	48	2.66371	0.0747618	1267	394	13106	1.2602	1	0.76207	75.6716
GOTERM_CC_FAT	cell surface	36	1.99778	0.0932228	1170	290	12167	1.29093	1	0.546388	75.7275
GOTERM_MF_FAT	hydrogen ion transmembrane transporter activity	13	0.721421	0.0851771	1233	81	12829	1.66989	1	0.860972	75.8613
GOTERM_BP_FAT	acetyl-CoA catabolic process	6	0.332963	0.0754381	1267	24	13106	2.58603	1	0.763355	75.9931
GOTERM_BP_FAT	fatty acid oxidation	6	0.332963	0.0754381	1267	24	13106	2.58603	1	0.763355	75.9931
GOTERM_BP_FAT	lipid oxidation	6	0.332963	0.0754381	1267	24	13106	2.58603	1	0.763355	75.9931
GOTERM_BP_FAT	patterning of blood vessels	6	0.332963	0.0754381	1267	24	13106	2.58603	1	0.763355	75.9931
GOTERM_BP_FAT	positive regulation of transcription, DNA-dependent	50	2.77469	0.0760554	1267	413	13106	1.25231	1	0.764346	76.283
GOTERM_BP_FAT	carboxylic acid biosynthetic process	20	1.10988	0.0764228	1267	139	13106	1.48836	1	0.764167	76.454
GOTERM_BP_FAT	organic acid biosynthetic process	20	1.10988	0.0764228	1267	139	13106	1.48836	1	0.764167	76.454
GOTERM_BP_FAT	elevation of cytosolic calcium ion concentration during G-protein signaling, coupled to IP3 second messenger (phospholipase C activating)	3	0.166482	0.0765219	1267	5	13106	6.20647	1	0.762748	76.4999
GOTERM_BP_FAT	positive regulation of T-helper cell differentiation	3	0.166482	0.0765219	1267	5	13106	6.20647	1	0.762748	76.4999
GOTERM_BP_FAT	regulation of branching involved in salivary gland morphogenesis by mesenchymal-epithelial signaling	3	0.166482	0.0765219	1267	5	13106	6.20647	1	0.762748	76.4999
GOTERM_BP_FAT	phosphorylation	81	4.49501	0.0768664	1267	709	13106	1.18177	1	0.762474	76.6588
GOTERM_MF_FAT	L-ascorbic acid binding	5	0.277469	0.0872678	1233	18	12829	2.8902	1	0.862388	76.7272
GOTERM_BP_FAT	regulation of Wnt receptor signaling pathway	8	0.443951	0.0770754	1267	39	13106	2.12187	1	0.761578	76.7548
GOTERM_BP_FAT	reproductive developmental process	33	1.8313	0.0776263	1267	256	13106	1.33342	1	0.76226	77.0059
GOTERM_BP_FAT	positive regulation of programmed cell death	32	1.7758	0.0780653	1267	247	13106	1.34013	1	0.762425	77.2042
GOTERM_BP_FAT	response to abiotic stimulus	32	1.7758	0.0780653	1267	247	13106	1.34013	1	0.762425	77.2042
GOTERM_CC_FAT	extracellular region	174	9.65594	0.0977865	1170	1649	12167	1.0973	1	0.5589	77.4363
GOTERM_BP_FAT	lipid modification	9	0.499445	0.0789817	1267	47	13106	1.98079	1	0.764743	77.6128
GOTERM_BP_FAT	mesenchymal cell development	9	0.499445	0.0789817	1267	47	13106	1.98079	1	0.764743	77.6128
GOTERM_BP_FAT	kidney development	16	0.887902	0.0795272	1267	105	13106	1.57625	1	0.76537	77.8528
GOTERM_BP_FAT	striated muscle cell differentiation	14	0.776915	0.0795384	1267	88	13106	1.64566	1	0.763613	77.8577
GOTERM_BP_FAT	hemopoietic or lymphoid organ development	35	1.94229	0.0796816	1267	275	13106	1.31652	1	0.762453	77.9203
GOTERM_MF_FAT	metalloexopeptidase activity	7	0.388457	0.0911226	1233	33	12829	2.20706	1	0.86926	78.2478
GOTERM_BP_FAT	positive regulation of transcription	56	3.10766	0.081197	1267	472	13106	1.22727	1	0.767355	78.5724
GOTERM_BP_FAT	DNA unwinding during replication	4	0.221976	0.082368	1267	11	13106	3.7615	1	0.770647	79.0638
GOTERM_BP_FAT	mannose metabolic process	4	0.221976	0.082368	1267	11	13106	3.7615	1	0.770647	79.0638
GOTERM_BP_FAT	positive regulation of chemotaxis	4	0.221976	0.082368	1267	11	13106	3.7615	1	0.770647	79.0638
GOTERM_BP_FAT	response to cadmium ion	4	0.221976	0.082368	1267	11	13106	3.7615	1	0.770647	79.0638
GOTERM_MF_FAT	exonuclease activity	9	0.499445	0.0933441	1233	49	12829	1.91107	1	0.870818	79.0813
GOTERM_MF_FAT	steroid hormone receptor activity	9	0.499445	0.0933441	1233	49	12829	1.91107	1	0.870818	79.0813
GOTERM_BP_FAT	positive regulation of protein kinase activity	18	0.99889	0.0831252	1267	123	13106	1.51377	1	0.772119	79.3758
GOTERM_BP_FAT	ribonucleotide metabolic process	18	0.99889	0.0831252	1267	123	13106	1.51377	1	0.772119	79.3758
GOTERM_BP_FAT	positive regulation of cell death	32	1.7758	0.0847169	1267	249	13106	1.32936	1	0.777041	80.0175
GOTERM_BP_FAT	dephosphorylation	20	1.10988	0.0853535	1267	141	13106	1.46725	1	0.777939	80.2688
GOTERM_MF_FAT	protein transporter activity	11	0.610433	0.0977159	1233	66	12829	1.73412	1	0.878393	80.6349
GOTERM_BP_FAT	protein import into nucleus	10	0.554939	0.0868959	1267	56	13106	1.84716	1	0.782476	80.8654
GOTERM_BP_FAT	positive regulation of gene expression	57	3.16315	0.0869057	1267	484	13106	1.21821	1	0.780825	80.8692
GOTERM_BP_FAT	positive regulation of response to stimulus	24	1.33185	0.08708	1267	177	13106	1.40259	1	0.779838	80.9355
GOTERM_BP_FAT	positive regulation of alpha-beta T cell activation	6	0.332963	0.0871428	1267	25	13106	2.48259	1	0.778409	80.9593
GOTERM_BP_FAT	proximal/distal pattern formation	6	0.332963	0.0871428	1267	25	13106	2.48259	1	0.778409	80.9593
GOTERM_BP_FAT	smooth muscle contraction	5	0.277469	0.0887661	1267	18	13106	2.87337	1	0.783173	81.566
GOTERM_BP_FAT	lipid catabolic process	19	1.05438	0.0892253	1267	133	13106	1.47773	1	0.783312	81.7342
GOTERM_BP_FAT	protein targeting	19	1.05438	0.0892253	1267	133	13106	1.47773	1	0.783312	81.7342
GOTERM_BP_FAT	ribonucleoprotein complex biogenesis	19	1.05438	0.0892253	1267	133	13106	1.47773	1	0.783312	81.7342
GOTERM_BP_FAT	coenzyme metabolic process	20	1.10988	0.0900643	1267	142	13106	1.45692	1	0.784918	82.0379
GOTERM_BP_FAT	regulation of cell motion	16	0.887902	0.0902507	1267	107	13106	1.54678	1	0.784001	82.1047
GOTERM_BP_FAT	regulation of synaptic transmission	15	0.832408	0.0939387	1267	99	13106	1.56729	1	0.796169	83.3794
GOTERM_BP_FAT	inorganic anion transport	13	0.721421	0.0946243	1267	82	13106	1.63992	1	0.797061	83.6067
GOTERM_BP_FAT	cardiac muscle tissue development	10	0.554939	0.0948133	1267	57	13106	1.81476	1	0.796164	83.6688
GOTERM_BP_FAT	regulation of protein polymerization	10	0.554939	0.0948133	1267	57	13106	1.81476	1	0.796164	83.6688
GOTERM_BP_FAT	regulation of transferase activity	26	1.44284	0.0951803	1267	197	13106	1.36521	1	0.795911	83.7888
GOTERM_BP_FAT	positive regulation of cell motion	8	0.443951	0.0955339	1267	41	13106	2.01836	1	0.795613	83.9037
GOTERM_BP_FAT	mesenchymal cell differentiation	9	0.499445	0.0958143	1267	49	13106	1.89994	1	0.795057	83.9942
GOTERM_BP_FAT	negative regulation of neuron apoptosis	9	0.499445	0.0958143	1267	49	13106	1.89994	1	0.795057	83.9942
GOTERM_BP_FAT	ribosome biogenesis	16	0.887902	0.0959387	1267	108	13106	1.53246	1	0.793949	84.0342
GOTERM_BP_FAT	cellular component morphogenesis	42	2.33074	0.0977938	1267	346	13106	1.25564	1	0.798942	84.6198
GOTERM_BP_FAT	activation of phospholipase C activity	6	0.332963	0.0997336	1267	26	13106	2.3871	1	0.804068	85.2104
GOTERM_BP_FAT	gastrulation with mouth forming second	6	0.332963	0.0997336	1267	26	13106	2.3871	1	0.804068	85.2104
GOTERM_BP_FAT	positive regulation of phospholipase activity	6	0.332963	0.0997336	1267	26	13106	2.3871	1	0.804068	85.2104
GOTERM_BP_FAT	positive regulation of phospholipase C activity	6	0.332963	0.0997336	1267	26	13106	2.3871	1	0.804068	85.2104

## Sheet: Dysreg without acRPB1 enriched
Category	Term	Count	%	PValue	List Total	Pop Hits	Pop Total	Fold Enrichment	Bonferroni	Benjamini	FDR
GOTERM_BP_FAT	cell adhesion	100	5.8309	8.75482e-12	1197	542	13106	2.02012	2.81116e-08	2.81116e-08	1.58838e-08
GOTERM_BP_FAT	biological adhesion	100	5.8309	8.75482e-12	1197	542	13106	2.02012	2.81116e-08	2.81116e-08	1.58838e-08
KEGG_PATHWAY	Focal adhesion	41	2.39067	6.7258e-07	515	195	5597	2.28506	0.000123747	0.000123747	0.000831486
GOTERM_CC_FAT	proteinaceous extracellular matrix	54	3.14869	1.45176e-06	1117	296	12167	1.98716	0.000747378	0.000747378	0.00209926
GOTERM_CC_FAT	extracellular matrix	55	3.207	2.28103e-06	1117	308	12167	1.9451	0.00117404	0.000587193	0.00329837
GOTERM_BP_FAT	vasculature development	47	2.74052	2.66019e-06	1197	249	13106	2.06669	0.00850549	0.00426183	0.00482627
GOTERM_BP_FAT	blood vessel development	46	2.68222	3.1874e-06	1197	243	13106	2.07266	0.0101826	0.00340577	0.00578275
GOTERM_CC_FAT	mitochondrion	164	9.56268	4.50342e-06	1117	1278	12167	1.39779	0.00231658	0.000772791	0.00651187
KEGG_PATHWAY	ECM-receptor interaction	22	1.2828	6.43382e-06	515	80	5597	2.98869	0.00118313	0.000591738	0.00795363
GOTERM_BP_FAT	tube morphogenesis	34	1.98251	2.37073e-05	1197	170	13106	2.18981	0.0732995	0.0188513	0.0430034
GOTERM_CC_FAT	organelle envelope	78	4.5481	4.55591e-05	1117	537	12167	1.58216	0.0231904	0.0058487	0.0658595
GOTERM_CC_FAT	envelope	78	4.5481	5.11666e-05	1117	539	12167	1.57629	0.0260073	0.00525644	0.0739628
GOTERM_BP_FAT	homophilic cell adhesion	24	1.39942	4.22342e-05	1197	103	13106	2.55123	0.126823	0.0267588	0.0765979
KEGG_PATHWAY	Metabolism of xenobiotics by cytochrome P450	18	1.04956	6.36833e-05	515	66	5597	2.96399	0.0116497	0.00389841	0.0787012
GOTERM_BP_FAT	regulation of endothelial cell proliferation	10	0.58309	4.54421e-05	1197	21	13106	5.21383	0.135771	0.0240263	0.0824137
GOTERM_MF_FAT	actin binding	47	2.74052	9.64805e-05	1165	287	12829	1.80336	0.0973923	0.0973923	0.153494
GOTERM_BP_FAT	blood vessel morphogenesis	36	2.09913	9.27291e-05	1197	197	13106	2.00084	0.257526	0.0416461	0.168105
GOTERM_BP_FAT	actin filament organization	16	0.932945	0.0001042	1197	56	13106	3.1283	0.284379	0.0409629	0.188882
GOTERM_BP_FAT	tube development	44	2.5656	0.000106418	1197	262	13106	1.83877	0.289458	0.0372579	0.192899
GOTERM_MF_FAT	metal ion binding	397	23.1487	0.000144245	1165	3760	12829	1.16271	0.142041	0.0737393	0.229403
GOTERM_BP_FAT	morphogenesis of a branching structure	26	1.51603	0.000135944	1197	125	13106	2.2774	0.353735	0.0427154	0.246356
GOTERM_CC_FAT	extracellular region part	99	5.77259	0.000178599	1117	751	12167	1.4359	0.0878828	0.0152142	0.257949
GOTERM_MF_FAT	ion binding	404	23.5569	0.000189363	1165	3844	12829	1.15735	0.182188	0.0648431	0.301056
GOTERM_BP_FAT	regulation of cell proliferation	75	4.37318	0.000171307	1197	534	13106	1.53779	0.423117	0.0487806	0.310348
GOTERM_BP_FAT	morphogenesis of an epithelium	32	1.86589	0.000174705	1197	172	13106	2.03703	0.429377	0.0456762	0.316494
GOTERM_MF_FAT	cation binding	399	23.2653	0.000199251	1165	3795	12829	1.15779	0.190732	0.0515311	0.316752
GOTERM_CC_FAT	organelle inner membrane	49	2.85714	0.000222791	1117	311	12167	1.71619	0.108411	0.0162593	0.321679
GOTERM_BP_FAT	branching morphogenesis of a tube	21	1.22449	0.00022522	1197	93	13106	2.47236	0.514834	0.0541164	0.40783
GOTERM_CC_FAT	cytoskeleton	134	7.81341	0.00031333	1117	1092	12167	1.33663	0.14904	0.0199716	0.452129
GOTERM_MF_FAT	glutathione transferase activity	10	0.58309	0.00030386	1165	26	12829	4.23539	0.275844	0.0625105	0.482675
GOTERM_CC_FAT	mitochondrial part	72	4.19825	0.000350663	1117	518	12167	1.51403	0.16525	0.0198692	0.505873
GOTERM_BP_FAT	cytoskeleton organization	50	2.91545	0.000284653	1197	324	13106	1.68967	0.599143	0.0632103	0.515189
GOTERM_BP_FAT	positive regulation of signal transduction	31	1.80758	0.000290134	1197	169	13106	2.0084	0.606138	0.0602271	0.525084
GOTERM_BP_FAT	oxidation reduction	88	5.1312	0.000329404	1197	665	13106	1.4489	0.652812	0.0639797	0.595953
GOTERM_BP_FAT	angiogenesis	26	1.51603	0.000330219	1197	132	13106	2.15663	0.653721	0.060477	0.597425
GOTERM_BP_FAT	epithelial tube morphogenesis	23	1.34111	0.000335196	1197	110	13106	2.28934	0.659212	0.0580521	0.606403
KEGG_PATHWAY	Glutathione metabolism	14	0.816327	0.000514378	515	51	5597	2.98336	0.0903269	0.0233896	0.634054
GOTERM_BP_FAT	epithelium development	43	2.50729	0.00038391	1197	269	13106	1.75022	0.708574	0.0628324	0.694241
GOTERM_CC_FAT	extracellular matrix part	20	1.16618	0.000504553	1117	91	12167	2.39397	0.228879	0.0256562	0.727124
GOTERM_MF_FAT	cytoskeletal protein binding	59	3.44023	0.000476048	1165	412	12829	1.57696	0.396907	0.0808267	0.755222
GOTERM_BP_FAT	actin cytoskeleton organization	30	1.74927	0.000431213	1197	165	13106	1.99073	0.749657	0.0669031	0.779466
GOTERM_MF_FAT	carbohydrate binding	47	2.74052	0.000536283	1165	309	12829	1.67497	0.434297	0.07816	0.850399
GOTERM_BP_FAT	positive regulation of cell proliferation	44	2.5656	0.000548367	1197	282	13106	1.70836	0.828177	0.08045	0.990241
GOTERM_BP_FAT	programmed cell death	65	3.79009	0.000608575	1197	467	13106	1.52396	0.858397	0.0850184	1.0984
GOTERM_BP_FAT	positive regulation of cell communication	32	1.86589	0.000650267	1197	185	13106	1.89389	0.87615	0.0868111	1.17323
GOTERM_CC_FAT	organelle lumen	134	7.81341	0.000967333	1117	1124	12167	1.29858	0.392509	0.0442995	1.38972
GOTERM_CC_FAT	membrane-enclosed lumen	138	8.04665	0.000987099	1117	1162	12167	1.29361	0.398667	0.0414983	1.41793
GOTERM_BP_FAT	cell-cell adhesion	36	2.09913	0.000806387	1197	220	13106	1.79166	0.925006	0.102311	1.45296
GOTERM_MF_FAT	actin filament binding	13	0.758017	0.00114352	1165	49	12829	2.92156	0.703323	0.140916	1.80513
GOTERM_CC_FAT	intracellular non-membrane-bounded organelle	209	12.1866	0.00126061	1117	1875	12167	1.21416	0.477757	0.048743	1.80749
GOTERM_CC_FAT	non-membrane-bounded organelle	209	12.1866	0.00126061	1117	1875	12167	1.21416	0.477757	0.048743	1.80749
GOTERM_CC_FAT	intracellular organelle lumen	133	7.7551	0.00129635	1117	1121	12167	1.29234	0.487293	0.0465973	1.85828
GOTERM_BP_FAT	cellular protein complex assembly	21	1.22449	0.00116515	1197	105	13106	2.18981	0.976329	0.139068	2.09296
GOTERM_CC_FAT	cell cortex	22	1.2828	0.00147122	1117	114	12167	2.10207	0.531508	0.0492927	2.10648
GOTERM_BP_FAT	apoptosis	63	3.67347	0.00119977	1197	461	13106	1.49629	0.978821	0.137793	2.1545
GOTERM_BP_FAT	isoprenoid metabolic process	13	0.758017	0.00120323	1197	49	13106	2.90485	0.979056	0.133403	2.16065
GOTERM_BP_FAT	actin filament-based process	30	1.74927	0.00125398	1197	176	13106	1.86631	0.982209	0.134021	2.25081
GOTERM_CC_FAT	mitochondrial membrane	52	3.03207	0.00160765	1117	366	12167	1.54758	0.563342	0.0504697	2.29972
GOTERM_BP_FAT	negative regulation of programmed cell death	38	2.21574	0.00132802	1197	243	13106	1.7122	0.985978	0.136828	2.3822
GOTERM_BP_FAT	tissue morphogenesis	37	2.15743	0.00137357	1197	235	13106	1.72389	0.987888	0.136809	2.46295
GOTERM_BP_FAT	regulation of cytoskeleton organization	20	1.16618	0.00139431	1197	99	13106	2.21193	0.98867	0.134566	2.4997
GOTERM_BP_FAT	death	68	3.96501	0.00141829	1197	510	13106	1.45987	0.98951	0.132741	2.54217
GOTERM_BP_FAT	negative regulation of cell death	38	2.21574	0.00143162	1197	244	13106	1.70518	0.989951	0.130121	2.56577
GOTERM_BP_FAT	cell death	67	3.90671	0.00143662	1197	501	13106	1.46424	0.990111	0.12696	2.57461
GOTERM_BP_FAT	regulation of cell adhesion	19	1.10787	0.00146662	1197	92	13106	2.26121	0.99102	0.125979	2.62771
KEGG_PATHWAY	Arrhythmogenic right ventricular cardiomyopathy (ARVC)	16	0.932945	0.00218573	515	73	5597	2.38202	0.33143	0.0773662	2.66885
GOTERM_MF_FAT	growth factor binding	16	0.932945	0.00174941	1165	72	12829	2.44711	0.84425	0.186664	2.74915
GOTERM_BP_FAT	cell migration	37	2.15743	0.00159868	1197	237	13106	1.70934	0.994127	0.132992	2.86108
GOTERM_CC_FAT	mitochondrial envelope	54	3.14869	0.00203811	1117	388	12167	1.51598	0.650307	0.0599346	2.90708
GOTERM_BP_FAT	enzyme linked receptor protein signaling pathway	41	2.39067	0.00169549	1197	272	13106	1.65041	0.995699	0.136936	3.03183
KEGG_PATHWAY	Drug metabolism	16	0.932945	0.00251604	515	74	5597	2.34983	0.370943	0.0743468	3.06642
GOTERM_BP_FAT	negative regulation of apoptosis	37	2.15743	0.00172279	1197	238	13106	1.70216	0.99606	0.135584	3.07993
GOTERM_BP_FAT	intracellular receptor-mediated signaling pathway	10	0.58309	0.00172741	1197	32	13106	3.42157	0.996118	0.132679	3.08806
KEGG_PATHWAY	Regulation of actin cytoskeleton	33	1.9242	0.00266053	515	210	5597	1.70782	0.38749	0.0676315	3.23987
GOTERM_BP_FAT	cell motion	51	2.97376	0.00183939	1197	361	13106	1.54682	0.997293	0.137391	3.28512
GOTERM_CC_FAT	mitochondrial inner membrane	43	2.50729	0.00267093	1117	295	12167	1.58773	0.747759	0.0736662	3.79358
GOTERM_CC_FAT	organelle membrane	98	5.71429	0.00290154	1117	806	12167	1.32441	0.776079	0.0757394	4.11474
KEGG_PATHWAY	Axon guidance	23	1.34111	0.00367612	515	131	5597	1.90812	0.492192	0.0812182	4.45095
GOTERM_BP_FAT	cell proliferation	37	2.15743	0.00305388	1197	246	13106	1.64681	0.999946	0.213008	5.39798
KEGG_PATHWAY	Acute myeloid leukemia	13	0.758017	0.00479264	515	57	5597	2.47866	0.586859	0.0935491	5.7663
GOTERM_BP_FAT	negative regulation of molecular function	23	1.34111	0.00329299	1197	130	13106	1.93714	0.999975	0.222889	5.80879
GOTERM_MF_FAT	calcium ion binding	98	5.71429	0.00378717	1165	821	12829	1.31447	0.982219	0.331662	5.86209
GOTERM_BP_FAT	positive regulation of developmental process	33	1.9242	0.00335726	1197	213	13106	1.69633	0.99998	0.222073	5.91892
GOTERM_BP_FAT	negative regulation of catalytic activity	19	1.10787	0.00341652	1197	99	13106	2.10133	0.999983	0.221009	6.02038
GOTERM_MF_FAT	phosphatase activity	35	2.04082	0.0040079	1165	234	12829	1.6471	0.985947	0.321399	6.19362
GOTERM_MF_FAT	protein homodimerization activity	30	1.74927	0.00401065	1165	191	12829	1.72964	0.985989	0.299287	6.19775
GOTERM_MF_FAT	transcription factor binding	41	2.39067	0.00405522	1165	287	12829	1.57315	0.986639	0.282479	6.26455
GOTERM_BP_FAT	membrane organization	39	2.27405	0.00363206	1197	266	13106	1.60531	0.999992	0.22867	6.38846
GOTERM_BP_FAT	morphogenesis of embryonic epithelium	16	0.932945	0.00368048	1197	77	13106	2.27513	0.999993	0.226931	6.47096
GOTERM_MF_FAT	extracellular matrix structural constituent	9	0.524781	0.00428165	1165	30	12829	3.30361	0.989505	0.277828	6.60327
GOTERM_BP_FAT	extracellular matrix organization	19	1.10787	0.00382022	1197	100	13106	2.08032	0.999995	0.2301	6.70868
GOTERM_CC_FAT	microtubule	35	2.04082	0.00505156	1117	235	12167	1.6223	0.926329	0.122262	7.06147
GOTERM_CC_FAT	microtubule cytoskeleton	58	3.38192	0.00517088	1117	442	12167	1.42934	0.930742	0.119389	7.22252
KEGG_PATHWAY	Pathways in cancer	44	2.5656	0.00623371	515	320	5597	1.49434	0.683551	0.108687	7.43939
GOTERM_BP_FAT	cortical cytoskeleton organization	6	0.349854	0.00432726	1197	13	13106	5.0534	0.999999	0.251814	7.56643
GOTERM_BP_FAT	bone development	21	1.22449	0.00439108	1197	117	13106	1.96521	0.999999	0.250526	7.67385
KEGG_PATHWAY	Endometrial cancer	12	0.699708	0.00655113	515	52	5597	2.50799	0.701616	0.104115	7.80424
GOTERM_BP_FAT	neural tube formation	12	0.699708	0.00467501	1197	50	13106	2.62777	1	0.259873	8.15039
GOTERM_MF_FAT	extracellular matrix binding	8	0.466472	0.00554762	1165	25	12829	3.52385	0.997282	0.325555	8.47597
GOTERM_CC_FAT	nuclear membrane	10	0.58309	0.00630782	1117	38	12167	2.86647	0.961566	0.137679	8.74401
GOTERM_MF_FAT	phosphatidate phosphatase activity	5	0.291545	0.0058529	1165	9	12829	6.11779	0.998038	0.322691	8.92226
GOTERM_MF_FAT	platelet-derived growth factor binding	5	0.291545	0.0058529	1165	9	12829	6.11779	0.998038	0.322691	8.92226
GOTERM_BP_FAT	cell cycle	74	4.31487	0.00523835	1197	595	13106	1.36173	1	0.281563	9.08901
GOTERM_BP_FAT	regulation of cell morphogenesis	18	1.04956	0.00575556	1197	96	13106	2.05294	1	0.29983	9.94277
GOTERM_BP_FAT	positive regulation of endothelial cell proliferation	5	0.291545	0.00597657	1197	9	13106	6.0828	1	0.304536	10.3053
GOTERM_MF_FAT	ribonuclease activity	13	0.758017	0.00686466	1165	60	12829	2.38594	0.999335	0.349698	10.3868
GOTERM_MF_FAT	transition metal ion binding	264	15.3936	0.00694993	1165	2538	12829	1.14546	0.999393	0.33733	10.5093
GOTERM_BP_FAT	protein polymerization	10	0.58309	0.00610726	1197	38	13106	2.88133	1	0.305296	10.519
GOTERM_BP_FAT	prostanoid metabolic process	6	0.349854	0.0062312	1197	14	13106	4.69245	1	0.305753	10.7212
GOTERM_BP_FAT	prostaglandin metabolic process	6	0.349854	0.0062312	1197	14	13106	4.69245	1	0.305753	10.7212
GOTERM_MF_FAT	transferase activity, transferring alkyl or aryl (other than methyl) groups	12	0.699708	0.00710651	1165	53	12829	2.49329	0.999486	0.328764	10.7336
GOTERM_BP_FAT	regulation of microtubule-based process	11	0.641399	0.00636817	1197	45	13106	2.67643	1	0.306715	10.9442
KEGG_PATHWAY	Synthesis and degradation of ketone bodies	5	0.291545	0.00941678	515	10	5597	5.43398	0.824637	0.135042	11.0387
GOTERM_MF_FAT	manganese ion binding	24	1.39942	0.00734248	1165	148	12829	1.78573	0.999601	0.323839	11.0708
KEGG_PATHWAY	Gap junction	16	0.932945	0.00968583	515	85	5597	2.04573	0.833187	0.128692	11.3369
GOTERM_BP_FAT	regulation of programmed cell death	69	4.02332	0.00662972	1197	553	13106	1.36615	1	0.312517	11.3686
GOTERM_CC_FAT	nucleolus	42	2.44898	0.00858505	1117	306	12167	1.49506	0.988209	0.175568	11.7219
GOTERM_CC_FAT	nuclear inner membrane	6	0.349854	0.00883889	1117	15	12167	4.35703	0.989665	0.173463	12.0482
GOTERM_BP_FAT	cell junction assembly	7	0.408163	0.00721374	1197	20	13106	3.83216	1	0.330226	12.3092
GOTERM_BP_FAT	regulation of apoptosis	68	3.96501	0.00726051	1197	546	13106	1.36362	1	0.327387	12.3841
GOTERM_BP_FAT	integrin-mediated signaling pathway	15	0.874636	0.00728557	1197	75	13106	2.18981	1	0.323841	12.4243
GOTERM_BP_FAT	embryonic epithelial tube formation	12	0.699708	0.00741665	1197	53	13106	2.47903	1	0.324203	12.6338
GOTERM_BP_FAT	regulation of cell shape	11	0.641399	0.00748756	1197	46	13106	2.61825	1	0.32243	12.747
GOTERM_BP_FAT	regulation of cell death	69	4.02332	0.00749329	1197	556	13106	1.35878	1	0.318431	12.7561
KEGG_PATHWAY	Melanoma	14	0.816327	0.0114595	515	71	5597	2.14298	0.880055	0.140565	13.2802
GOTERM_BP_FAT	extracellular structure organization	24	1.39942	0.00785971	1197	148	13106	1.77552	1	0.326922	13.3387
GOTERM_BP_FAT	membrane invagination	28	1.63265	0.00790478	1197	182	13106	1.68447	1	0.324328	13.4101
GOTERM_BP_FAT	endocytosis	28	1.63265	0.00790478	1197	182	13106	1.68447	1	0.324328	13.4101
GOTERM_BP_FAT	cell motility	39	2.27405	0.00801158	1197	279	13106	1.53051	1	0.323853	13.579
GOTERM_BP_FAT	localization of cell	39	2.27405	0.00801158	1197	279	13106	1.53051	1	0.323853	13.579
GOTERM_BP_FAT	transmembrane receptor protein tyrosine kinase signaling pathway	29	1.69096	0.00812679	1197	191	13106	1.66242	1	0.323668	13.7609
GOTERM_BP_FAT	positive regulation of cell differentiation	27	1.57434	0.0082375	1197	174	13106	1.69899	1	0.323343	13.9354
GOTERM_MF_FAT	pattern binding	21	1.22449	0.00947333	1165	126	12829	1.83534	0.999959	0.38206	14.0618
GOTERM_MF_FAT	polysaccharide binding	21	1.22449	0.00947333	1165	126	12829	1.83534	0.999959	0.38206	14.0618
GOTERM_BP_FAT	fatty acid metabolic process	28	1.63265	0.0084921	1197	183	13106	1.67526	1	0.327584	14.3354
GOTERM_BP_FAT	actin filament bundle formation	6	0.349854	0.00865423	1197	15	13106	4.37962	1	0.328814	14.5892
GOTERM_BP_FAT	wound healing	19	1.10787	0.00868061	1197	108	13106	1.92622	1	0.325847	14.6304
GOTERM_BP_FAT	regulation of cell-substrate adhesion	10	0.58309	0.00868784	1197	40	13106	2.73726	1	0.322365	14.6417
GOTERM_BP_FAT	regulation of cell development	25	1.45773	0.00889766	1197	158	13106	1.73244	1	0.325057	14.9689
GOTERM_CC_FAT	nuclear periphery	11	0.641399	0.0121617	1117	49	12167	2.44527	0.998167	0.222808	16.217
GOTERM_CC_FAT	nuclear envelope	24	1.39942	0.0122506	1117	153	12167	1.70864	0.99825	0.216633	16.3259
GOTERM_BP_FAT	positive regulation of response to external stimulus	9	0.524781	0.00993293	1197	34	13106	2.89828	1	0.351546	16.566
GOTERM_BP_FAT	fat-soluble vitamin metabolic process	9	0.524781	0.00993293	1197	34	13106	2.89828	1	0.351546	16.566
GOTERM_MF_FAT	identical protein binding	39	2.27405	0.0113957	1165	287	12829	1.49641	0.999995	0.424928	16.6791
GOTERM_BP_FAT	lipid biosynthetic process	39	2.27405	0.0100272	1197	283	13106	1.50888	1	0.350444	16.7101
GOTERM_BP_FAT	positive regulation of cellular component organization	20	1.16618	0.0102897	1197	118	13106	1.85577	1	0.354023	17.1098
GOTERM_CC_FAT	basement membrane	14	0.816327	0.0130252	1117	72	12167	2.118	0.998832	0.221259	17.2698
KEGG_PATHWAY	Steroid biosynthesis	6	0.349854	0.015605	515	17	5597	3.83575	0.944644	0.175461	17.6705
GOTERM_BP_FAT	regulation of protein kinase cascade	24	1.39942	0.0107597	1197	152	13106	1.7288	1	0.363088	17.8211
GOTERM_BP_FAT	retinoid metabolic process	8	0.466472	0.0110874	1197	28	13106	3.1283	1	0.368074	18.3137
GOTERM_BP_FAT	diterpenoid metabolic process	8	0.466472	0.0110874	1197	28	13106	3.1283	1	0.368074	18.3137
GOTERM_BP_FAT	endosome transport	8	0.466472	0.0110874	1197	28	13106	3.1283	1	0.368074	18.3137
GOTERM_MF_FAT	glycosaminoglycan binding	19	1.10787	0.0129279	1165	113	12829	1.85158	0.999999	0.451641	18.7115
GOTERM_BP_FAT	regulation of organelle organization	24	1.39942	0.0116053	1197	153	13106	1.7175	1	0.37778	19.0862
GOTERM_BP_FAT	isoprenoid biosynthetic process	7	0.408163	0.0118629	1197	22	13106	3.48379	1	0.380594	19.468
GOTERM_CC_FAT	outer membrane	16	0.932945	0.0148654	1117	89	12167	1.95821	0.999553	0.240784	19.4725
KEGG_PATHWAY	p53 signaling pathway	13	0.758017	0.0175322	515	67	5597	2.10871	0.961402	0.184055	19.6411
GOTERM_BP_FAT	positive regulation of cell adhesion	10	0.58309	0.0120199	1197	42	13106	2.60691	1	0.380833	19.6999
GOTERM_CC_FAT	adherens junction	18	1.04956	0.0159416	1117	106	12167	1.84968	0.999745	0.248272	20.7352
GOTERM_BP_FAT	cell cycle arrest	12	0.699708	0.01285	1197	57	13106	2.30506	1	0.397367	20.9151
GOTERM_BP_FAT	response to hormone stimulus	25	1.45773	0.0128821	1197	163	13106	1.6793	1	0.394441	20.9617
GOTERM_BP_FAT	regulation of cellular component biogenesis	16	0.932945	0.0129129	1197	88	13106	1.99073	1	0.391541	21.0065
GOTERM_BP_FAT	positive regulation of protein kinase cascade	16	0.932945	0.0129129	1197	88	13106	1.99073	1	0.391541	21.0065
GOTERM_BP_FAT	terpenoid metabolic process	8	0.466472	0.0134917	1197	29	13106	3.02042	1	0.401386	21.8427
GOTERM_BP_FAT	retinoic acid receptor signaling pathway	5	0.291545	0.0134961	1197	11	13106	4.97684	1	0.397903	21.849
GOTERM_BP_FAT	ossification	18	1.04956	0.0139518	1197	105	13106	1.87698	1	0.404623	22.5014
KEGG_PATHWAY	Non-small cell lung cancer	11	0.641399	0.0205691	515	53	5597	2.25561	0.978164	0.201445	22.6586
GOTERM_BP_FAT	regulation of microtubule cytoskeleton organization	9	0.524781	0.0140746	1197	36	13106	2.73726	1	0.40382	22.6764
GOTERM_CC_FAT	actin cytoskeleton	29	1.69096	0.0176916	1117	202	12167	1.56378	0.999898	0.263926	22.7494
GOTERM_MF_FAT	metallopeptidase activity	27	1.57434	0.0163424	1165	185	12829	1.60716	1	0.51767	23.0746
GOTERM_BP_FAT	positive regulation of MAP kinase activity	12	0.699708	0.014589	1197	58	13106	2.26532	1	0.411529	23.4049
GOTERM_BP_FAT	tube lumen formation	12	0.699708	0.014589	1197	58	13106	2.26532	1	0.411529	23.4049
KEGG_PATHWAY	Colorectal cancer	15	0.874636	0.021683	515	85	5597	1.91788	0.982289	0.200754	23.739
GOTERM_BP_FAT	negative regulation of cell adhesion	7	0.408163	0.0148384	1197	23	13106	3.33232	1	0.413375	23.756
KEGG_PATHWAY	Valine, leucine and isoleucine degradation	10	0.58309	0.0219353	515	46	5597	2.3626	0.98311	0.19329	23.9819
GOTERM_BP_FAT	retinoic acid metabolic process	6	0.349854	0.0152981	1197	17	13106	3.86437	1	0.419564	24.3988
GOTERM_BP_FAT	regulation of MAP kinase activity	15	0.874636	0.0157615	1197	82	13106	2.00287	1	0.425635	25.0417
GOTERM_BP_FAT	neural tube development	15	0.874636	0.0157615	1197	82	13106	2.00287	1	0.425635	25.0417
GOTERM_CC_FAT	mitochondrial matrix	24	1.39942	0.0201314	1117	160	12167	1.63389	0.999972	0.2867	25.4779
GOTERM_CC_FAT	mitochondrial lumen	24	1.39942	0.0201314	1117	160	12167	1.63389	0.999972	0.2867	25.4779
GOTERM_MF_FAT	intramolecular oxidoreductase activity	9	0.524781	0.0187428	1165	38	12829	2.60811	1	0.552353	26.0095
GOTERM_BP_FAT	positive regulation of gene-specific transcription	9	0.524781	0.0165609	1197	37	13106	2.66328	1	0.438185	26.1386
KEGG_PATHWAY	Glycerolipid metabolism	10	0.58309	0.0250056	515	47	5597	2.31233	0.990529	0.207828	26.8799
GOTERM_CC_FAT	cell-substrate adherens junction	12	0.699708	0.0215755	1117	61	12167	2.1428	0.999987	0.296039	27.0505
GOTERM_MF_FAT	transcription cofactor activity	26	1.51603	0.01963	1165	179	12829	1.59951	1	0.555045	27.0673
GOTERM_BP_FAT	response to inorganic substance	16	0.932945	0.0172848	1197	91	13106	1.92511	1	0.448771	27.1189
GOTERM_CC_FAT	organelle outer membrane	15	0.874636	0.02409	1117	86	12167	1.89987	0.999996	0.316517	29.715
GOTERM_BP_FAT	neural tube closure	9	0.524781	0.0193485	1197	38	13106	2.59319	1	0.48335	29.8463
GOTERM_BP_FAT	tube closure	9	0.524781	0.0193485	1197	38	13106	2.59319	1	0.48335	29.8463
GOTERM_BP_FAT	cell junction organization	8	0.466472	0.0193791	1197	31	13106	2.82556	1	0.480325	29.8859
GOTERM_MF_FAT	protein domain specific binding	27	1.57434	0.0222802	1165	190	12829	1.56487	1	0.587807	30.1437
GOTERM_BP_FAT	positive regulation of transforming growth factor beta receptor signaling pathway	4	0.233236	0.0200411	1197	7	13106	6.25659	1	0.488374	30.7398
GOTERM_BP_FAT	fat-soluble vitamin biosynthetic process	4	0.233236	0.0200411	1197	7	13106	6.25659	1	0.488374	30.7398
GOTERM_CC_FAT	ruffle	10	0.58309	0.0251197	1117	47	12167	2.31757	0.999998	0.319787	30.7798
GOTERM_MF_FAT	nuclease activity	22	1.2828	0.0228801	1165	146	12829	1.65935	1	0.584342	30.823
GOTERM_MF_FAT	prostaglandin-E synthase activity	3	0.174927	0.0231872	1165	3	12829	11.012	1	0.57647	31.1684
GOTERM_CC_FAT	nuclear lumen	98	5.71429	0.0261155	1117	875	12167	1.21997	0.999999	0.322522	31.7952
KEGG_PATHWAY	Chemokine signaling pathway	25	1.45773	0.0307922	515	176	5597	1.54374	0.996833	0.239698	32.0677
GOTERM_BP_FAT	protein complex assembly	31	1.80758	0.0211049	1197	224	13106	1.51527	1	0.502873	32.0912
GOTERM_BP_FAT	protein complex biogenesis	31	1.80758	0.0211049	1197	224	13106	1.51527	1	0.502873	32.0912
KEGG_PATHWAY	Prostate cancer	15	0.874636	0.0310966	515	89	5597	1.83168	0.99701	0.232188	32.331
GOTERM_CC_FAT	cytoskeletal part	85	4.95627	0.0273513	1117	747	12167	1.23945	0.999999	0.327482	33.0361
GOTERM_BP_FAT	regulation of lipase activity	8	0.466472	0.022909	1197	32	13106	2.73726	1	0.528428	34.3265
GOTERM_BP_FAT	myoblast proliferation	3	0.174927	0.0234475	1197	3	13106	10.949	1	0.533206	34.98
GOTERM_BP_FAT	angiogenesis involved in wound healing	3	0.174927	0.0234475	1197	3	13106	10.949	1	0.533206	34.98
GOTERM_BP_FAT	negative regulation of cell differentiation	26	1.51603	0.0236951	1197	181	13106	1.57279	1	0.533448	35.2785
KEGG_PATHWAY	Fatty acid metabolism	9	0.524781	0.034643	515	42	5597	2.32885	0.998477	0.24577	35.3301
KEGG_PATHWAY	Bladder cancer	9	0.524781	0.034643	515	42	5597	2.32885	0.998477	0.24577	35.3301
GOTERM_MF_FAT	transcription corepressor activity	13	0.758017	0.027719	1165	72	12829	1.98828	1	0.630316	36.0802
GOTERM_BP_FAT	positive regulation of MAPKKK cascade	10	0.58309	0.0244064	1197	47	13106	2.32958	1	0.540609	36.1286
GOTERM_BP_FAT	negative regulation of ion transport	6	0.349854	0.0246827	1197	19	13106	3.45759	1	0.541196	36.456
GOTERM_CC_FAT	anchoring junction	19	1.10787	0.0314255	1117	123	12167	1.68259	1	0.35881	36.9798
GOTERM_BP_FAT	response to endogenous stimulus	26	1.51603	0.0251764	1197	182	13106	1.56415	1	0.544917	37.0371
KEGG_PATHWAY	Lysosome	18	1.04956	0.0374901	515	117	5597	1.67199	0.999116	0.253941	37.6489
GOTERM_BP_FAT	cell cycle process	48	2.79883	0.0259459	1197	387	13106	1.35802	1	0.552431	37.9327
GOTERM_CC_FAT	basolateral plasma membrane	21	1.22449	0.032658	1117	141	12167	1.6223	1	0.362366	38.1295
GOTERM_CC_FAT	focal adhesion	11	0.641399	0.0329517	1117	57	12167	2.10207	1	0.357547	38.4005
GOTERM_BP_FAT	vitamin A metabolic process	7	0.408163	0.0267728	1197	26	13106	2.94782	1	0.560478	38.8817
GOTERM_BP_FAT	icosanoid metabolic process	8	0.466472	0.0268585	1197	33	13106	2.65431	1	0.558258	38.9794
KEGG_PATHWAY	Adherens junction	13	0.758017	0.0392066	515	75	5597	1.88378	0.999363	0.254999	39.0098
GOTERM_BP_FAT	negative regulation of cytoskeleton organization	10	0.58309	0.0276904	1197	48	13106	2.28105	1	0.566078	39.9189
GOTERM_BP_FAT	transforming growth factor beta receptor signaling pathway	10	0.58309	0.0276904	1197	48	13106	2.28105	1	0.566078	39.9189
GOTERM_BP_FAT	regulation of protein kinase activity	26	1.51603	0.0283523	1197	184	13106	1.54715	1	0.571426	40.6566
GOTERM_BP_FAT	cellular lipid catabolic process	11	0.641399	0.0286265	1197	56	13106	2.1507	1	0.571655	40.9597
GOTERM_BP_FAT	negative regulation of transport	13	0.758017	0.0288364	1197	72	13106	1.97691	1	0.571061	41.1908
GOTERM_BP_FAT	response to hypoxia	12	0.699708	0.0289499	1197	64	13106	2.05294	1	0.569253	41.3153
GOTERM_CC_FAT	cell-substrate junction	12	0.699708	0.0365702	1117	66	12167	1.98047	1	0.38101	41.6509
GOTERM_BP_FAT	regulation of response to external stimulus	16	0.932945	0.0293214	1197	97	13106	1.80603	1	0.570724	41.7213
GOTERM_BP_FAT	negative regulation of cell proliferation	30	1.74927	0.029396	1197	221	13106	1.48629	1	0.568463	41.8026
GOTERM_BP_FAT	primary neural tube formation	9	0.524781	0.0296893	1197	41	13106	2.40345	1	0.56895	42.1208
GOTERM_BP_FAT	early endosome to late endosome transport	4	0.233236	0.0299195	1197	8	13106	5.47452	1	0.568654	42.3694
GOTERM_MF_FAT	exopeptidase activity	12	0.699708	0.0341775	1165	66	12829	2.00218	1	0.696183	42.5152
GOTERM_BP_FAT	positive regulation of nucleobase, nucleoside, nucleotide and nucleic acid metabolic process	60	3.49854	0.0302642	1197	507	13106	1.29574	1	0.56976	42.7398
GOTERM_BP_FAT	oligosaccharide metabolic process	6	0.349854	0.0305057	1197	20	13106	3.28471	1	0.569601	42.998
KEGG_PATHWAY	Dorso-ventral axis formation	6	0.349854	0.0454032	515	22	5597	2.96399	0.999806	0.28024	43.6984
GOTERM_BP_FAT	phosphate metabolic process	95	5.53936	0.0311862	1197	856	13106	1.21514	1	0.574676	43.7195
GOTERM_BP_FAT	phosphorus metabolic process	95	5.53936	0.0311862	1197	856	13106	1.21514	1	0.574676	43.7195
GOTERM_MF_FAT	heparin binding	14	0.816327	0.0356404	1165	83	12829	1.85745	1	0.700131	43.8859
GOTERM_BP_FAT	skeletal system development	36	2.09913	0.0314679	1197	278	13106	1.41786	1	0.574955	44.0156
GOTERM_CC_FAT	cortical cytoskeleton	9	0.524781	0.0393716	1117	43	12167	2.27984	1	0.39622	44.0569
GOTERM_BP_FAT	positive regulation of lipase activity	7	0.408163	0.031848	1197	27	13106	2.83864	1	0.576375	44.413
GOTERM_BP_FAT	positive regulation of cell-substrate adhesion	7	0.408163	0.031848	1197	27	13106	2.83864	1	0.576375	44.413
GOTERM_BP_FAT	response to oxygen levels	12	0.699708	0.0320817	1197	65	13106	2.02136	1	0.576085	44.656
GOTERM_CC_FAT	extracellular region	172	10.0292	0.0402258	1117	1649	12167	1.13616	1	0.395552	44.7719
GOTERM_BP_FAT	regulation of tissue remodeling	5	0.291545	0.0328439	1197	14	13106	3.91037	1	0.581805	45.4413
GOTERM_BP_FAT	vascular endothelial growth factor receptor signaling pathway	5	0.291545	0.0328439	1197	14	13106	3.91037	1	0.581805	45.4413
KEGG_PATHWAY	Butanoate metabolism	8	0.466472	0.0482447	515	37	5597	2.34983	0.999888	0.286073	45.7356
GOTERM_BP_FAT	positive regulation of nitrogen compound metabolic process	61	3.55685	0.0334011	1197	520	13106	1.28441	1	0.585094	46.0088
GOTERM_BP_FAT	muscle cell differentiation	18	1.04956	0.0339728	1197	116	13106	1.69899	1	0.588465	46.5852
GOTERM_BP_FAT	cellular macromolecular complex subunit organization	31	1.80758	0.035646	1197	234	13106	1.45051	1	0.603466	48.2391
GOTERM_BP_FAT	regulation of MAPKKK cascade	15	0.874636	0.0358298	1197	91	13106	1.80479	1	0.602487	48.4177
GOTERM_BP_FAT	unsaturated fatty acid metabolic process	8	0.466472	0.0360904	1197	35	13106	2.50264	1	0.602318	48.6701
GOTERM_BP_FAT	purine ribonucleotide metabolic process	18	1.04956	0.0365049	1197	117	13106	1.68447	1	0.603731	49.0692
KEGG_PATHWAY	Glioma	11	0.641399	0.0542545	515	62	5597	1.92819	0.999965	0.30689	49.8229
GOTERM_MF_FAT	transcription activator activity	33	1.9242	0.0427205	1165	258	12829	1.40851	1	0.754646	50.0976
GOTERM_BP_FAT	positive regulation of RNA metabolic process	50	2.91545	0.0378988	1197	416	13106	1.31599	1	0.614919	50.3895
GOTERM_MF_FAT	3-chloroallyl aldehyde dehydrogenase activity	3	0.174927	0.043596	1165	4	12829	8.25901	1	0.751499	50.8193
GOTERM_MF_FAT	insulin-like growth factor binding	6	0.349854	0.0436149	1165	22	12829	3.00328	1	0.741569	50.8347
GOTERM_BP_FAT	negative regulation of cellular component organization	15	0.874636	0.0388561	1197	92	13106	1.78517	1	0.621453	51.2775
GOTERM_BP_FAT	regulation of myeloid cell differentiation	10	0.58309	0.0393779	1197	51	13106	2.14687	1	0.623662	51.7551
GOTERM_BP_FAT	regulation of kinase activity	26	1.51603	0.0397262	1197	190	13106	1.49829	1	0.624191	52.0715
GOTERM_CC_FAT	I band	10	0.58309	0.0501113	1117	53	12167	2.0552	1	0.459754	52.451
GOTERM_CC_FAT	microbody	16	0.932945	0.051907	1117	104	12167	1.67578	1	0.464141	53.7343
GOTERM_CC_FAT	peroxisome	16	0.932945	0.051907	1117	104	12167	1.67578	1	0.464141	53.7343
GOTERM_MF_FAT	SH3 domain binding	13	0.758017	0.0477515	1165	78	12829	1.83534	1	0.763879	54.1133
GOTERM_BP_FAT	sex differentiation	19	1.10787	0.0424841	1197	128	13106	1.62525	1	0.646648	54.5084
GOTERM_CC_FAT	stress fiber	6	0.349854	0.0537714	1117	23	12167	2.84154	1	0.468763	55.0327
GOTERM_CC_FAT	centriole	6	0.349854	0.0537714	1117	23	12167	2.84154	1	0.468763	55.0327
GOTERM_MF_FAT	protein dimerization activity	41	2.39067	0.0489826	1165	338	12829	1.33578	1	0.763435	55.0487
GOTERM_BP_FAT	response to steroid hormone stimulus	11	0.641399	0.0436896	1197	60	13106	2.00732	1	0.654426	55.5364
GOTERM_MF_FAT	cell adhesion molecule binding	5	0.291545	0.0507178	1165	16	12829	3.44126	1	0.766515	56.3368
GOTERM_CC_FAT	Z disc	9	0.524781	0.0556998	1117	46	12167	2.13115	1	0.473569	56.3398
KEGG_PATHWAY	Retinol metabolism	11	0.641399	0.0649618	515	64	5597	1.86793	0.999996	0.346994	56.4115
GOTERM_MF_FAT	zinc ion binding	207	12.07	0.0509127	1165	2048	12829	1.11303	1	0.758993	56.4793
GOTERM_BP_FAT	regulation of neurological system process	17	0.991254	0.0474627	1197	112	13106	1.66191	1	0.682753	58.6138
GOTERM_BP_FAT	response to protein stimulus	14	0.816327	0.0475323	1197	86	13106	1.7824	1	0.680631	58.6687
KEGG_PATHWAY	Sphingolipid metabolism	8	0.466472	0.069037	515	40	5597	2.17359	0.999998	0.35516	58.7027
GOTERM_BP_FAT	positive regulation of transcription, DNA-dependent	49	2.85714	0.0479246	1197	413	13106	1.29904	1	0.68105	58.9764
KEGG_PATHWAY	Hypertrophic cardiomyopathy (HCM)	13	0.758017	0.0697045	515	82	5597	1.72297	0.999998	0.348747	59.0673
GOTERM_BP_FAT	negative regulation of organelle organization	11	0.641399	0.0481636	1197	61	13106	1.97442	1	0.680277	59.1628
GOTERM_BP_FAT	protein localization in nucleus	11	0.641399	0.0481636	1197	61	13106	1.97442	1	0.680277	59.1628
GOTERM_CC_FAT	cell soma	17	0.991254	0.0601388	1117	115	12167	1.61021	1	0.493188	59.2156
GOTERM_BP_FAT	organic acid biosynthetic process	20	1.16618	0.0484538	1197	139	13106	1.5754	1	0.679909	59.3882
GOTERM_BP_FAT	carboxylic acid biosynthetic process	20	1.16618	0.0484538	1197	139	13106	1.5754	1	0.679909	59.3882
GOTERM_BP_FAT	positive regulation of transcription	55	3.207	0.0484983	1197	472	13106	1.27584	1	0.677655	59.4226
GOTERM_CC_FAT	cell projection	64	3.73178	0.061551	1117	567	12167	1.2295	1	0.494188	60.0928
GOTERM_BP_FAT	transmembrane receptor protein serine/threonine kinase signaling pathway	13	0.758017	0.0495364	1197	78	13106	1.82484	1	0.682998	60.2183
GOTERM_CC_FAT	actin filament bundle	6	0.349854	0.0629965	1117	24	12167	2.72314	1	0.495345	60.9725
GOTERM_BP_FAT	sterol biosynthetic process	7	0.408163	0.0506576	1197	30	13106	2.55478	1	0.688799	61.0612
GOTERM_MF_FAT	phosphoprotein phosphatase activity	21	1.22449	0.0579748	1165	152	12829	1.5214	1	0.795186	61.3585
GOTERM_BP_FAT	regulation of neurogenesis	19	1.10787	0.0514625	1197	131	13106	1.58803	1	0.692144	61.6558
GOTERM_BP_FAT	heart development	29	1.69096	0.051527	1197	223	13106	1.42387	1	0.6901	61.7031
GOTERM_BP_FAT	fatty acid beta-oxidation	5	0.291545	0.0516342	1197	16	13106	3.42157	1	0.688379	61.7816
GOTERM_BP_FAT	inhibition of adenylate cyclase activity by G-protein signaling	5	0.291545	0.0516342	1197	16	13106	3.42157	1	0.688379	61.7816
GOTERM_BP_FAT	positive regulation of JNK cascade	5	0.291545	0.0516342	1197	16	13106	3.42157	1	0.688379	61.7816
GOTERM_BP_FAT	response to xenobiotic stimulus	5	0.291545	0.0516342	1197	16	13106	3.42157	1	0.688379	61.7816
GOTERM_BP_FAT	negative regulation of microtubule polymerization or depolymerization	5	0.291545	0.0516342	1197	16	13106	3.42157	1	0.688379	61.7816
GOTERM_BP_FAT	positive regulation of stress-activated protein kinase signaling pathway	5	0.291545	0.0516342	1197	16	13106	3.42157	1	0.688379	61.7816
GOTERM_BP_FAT	positive regulation of gene expression	56	3.26531	0.0516962	1197	484	13106	1.26683	1	0.686346	61.8269
GOTERM_BP_FAT	fatty acid catabolic process	6	0.349854	0.0528046	1197	23	13106	2.85627	1	0.691799	62.6283
GOTERM_BP_FAT	regeneration	6	0.349854	0.0528046	1197	23	13106	2.85627	1	0.691799	62.6283
GOTERM_BP_FAT	cholesterol biosynthetic process	6	0.349854	0.0528046	1197	23	13106	2.85627	1	0.691799	62.6283
GOTERM_BP_FAT	tricarboxylic acid cycle	6	0.349854	0.0528046	1197	23	13106	2.85627	1	0.691799	62.6283
GOTERM_BP_FAT	positive regulation of response to stimulus	24	1.39942	0.0529074	1197	177	13106	1.48462	1	0.69008	62.7018
GOTERM_MF_FAT	inorganic anion transmembrane transporter activity	6	0.349854	0.0606374	1165	24	12829	2.753	1	0.802159	63.0612
GOTERM_MF_FAT	hydrogen ion transmembrane transporter activity	13	0.758017	0.0607821	1165	81	12829	1.76736	1	0.795177	63.1517
GOTERM_BP_FAT	ribonucleotide metabolic process	18	1.04956	0.0546443	1197	123	13106	1.6023	1	0.699686	63.9236
GOTERM_BP_FAT	positive regulation of protein kinase activity	18	1.04956	0.0546443	1197	123	13106	1.6023	1	0.699686	63.9236
KEGG_PATHWAY	Chronic myeloid leukemia	12	0.699708	0.0792192	515	75	5597	1.73887	1	0.377845	63.9525
GOTERM_CC_FAT	lysosome	23	1.34111	0.0687812	1117	172	12167	1.45656	1	0.520009	64.3155
GOTERM_CC_FAT	lytic vacuole	23	1.34111	0.0687812	1117	172	12167	1.45656	1	0.520009	64.3155
GOTERM_BP_FAT	negative regulation of nitrogen compound metabolic process	47	2.74052	0.0557955	1197	398	13106	1.29298	1	0.705027	64.7123
GOTERM_BP_FAT	oocyte maturation	4	0.233236	0.0558807	1197	10	13106	4.37962	1	0.703215	64.7701
GOTERM_BP_FAT	cellular macromolecular complex assembly	27	1.57434	0.0559636	1197	206	13106	1.43507	1	0.701399	64.8261
GOTERM_BP_FAT	regulation of transferase activity	26	1.51603	0.0569132	1197	197	13106	1.44505	1	0.705296	65.4625
KEGG_PATHWAY	Galactose metabolism	6	0.349854	0.0840201	515	26	5597	2.50799	1	0.386965	66.2084
GOTERM_BP_FAT	lipid catabolic process	19	1.10787	0.0581445	1197	133	13106	1.56415	1	0.710895	66.2716
GOTERM_BP_FAT	positive regulation of endocytosis	7	0.408163	0.0581644	1197	31	13106	2.47236	1	0.708713	66.2845
GOTERM_BP_FAT	acetyl-CoA metabolic process	7	0.408163	0.0581644	1197	31	13106	2.47236	1	0.708713	66.2845
GOTERM_CC_FAT	external side of plasma membrane	25	1.45773	0.0733448	1117	192	12167	1.4183	1	0.536619	66.7625
GOTERM_BP_FAT	mesenchymal cell development	9	0.524781	0.0605056	1197	47	13106	2.09662	1	0.720986	67.7731
GOTERM_BP_FAT	negative regulation of biosynthetic process	50	2.91545	0.0609956	1197	430	13106	1.27314	1	0.721689	68.0767
GOTERM_BP_FAT	patterning of blood vessels	6	0.349854	0.0618862	1197	24	13106	2.73726	1	0.724766	68.6216
GOTERM_BP_FAT	fatty acid oxidation	6	0.349854	0.0618862	1197	24	13106	2.73726	1	0.724766	68.6216
GOTERM_BP_FAT	lipid oxidation	6	0.349854	0.0618862	1197	24	13106	2.73726	1	0.724766	68.6216
GOTERM_BP_FAT	acetyl-CoA catabolic process	6	0.349854	0.0618862	1197	24	13106	2.73726	1	0.724766	68.6216
GOTERM_MF_FAT	carboxylic acid binding	13	0.758017	0.0706664	1165	83	12829	1.72477	1	0.836351	68.8638
GOTERM_CC_FAT	insoluble fraction	57	3.32362	0.0781378	1117	506	12167	1.22703	1	0.553257	69.1638
GOTERM_BP_FAT	face development	5	0.291545	0.0628146	1197	17	13106	3.22031	1	0.727997	69.1802
GOTERM_BP_FAT	regulation of protein complex assembly	11	0.641399	0.0633898	1197	64	13106	1.88187	1	0.729126	69.5216
GOTERM_MF_FAT	steroid hormone receptor activity	9	0.524781	0.0720939	1165	49	12829	2.02262	1	0.83569	69.6166
GOTERM_MF_FAT	protein transporter activity	11	0.641399	0.0728203	1165	66	12829	1.83534	1	0.832093	69.993
GOTERM_CC_FAT	membrane coat	10	0.58309	0.0804317	1117	58	12167	1.87803	1	0.557263	70.2549
GOTERM_CC_FAT	coated membrane	10	0.58309	0.0804317	1117	58	12167	1.87803	1	0.557263	70.2549
GOTERM_MF_FAT	metalloexopeptidase activity	7	0.408163	0.0734083	1165	33	12829	2.33588	1	0.82799	70.2946
GOTERM_MF_FAT	L-ascorbic acid binding	5	0.291545	0.0738811	1165	18	12829	3.05889	1	0.823473	70.5349
GOTERM_CC_FAT	cell surface	35	2.04082	0.0810978	1117	290	12167	1.31462	1	0.553627	70.565
GOTERM_BP_FAT	regulation of synaptic transmission	15	0.874636	0.0652502	1197	99	13106	1.65895	1	0.737485	70.6015
GOTERM_BP_FAT	protein import into nucleus	10	0.58309	0.0655304	1197	56	13106	1.95519	1	0.736881	70.7609
GOTERM_BP_FAT	ribosome biogenesis	16	0.932945	0.0657209	1197	108	13106	1.62208	1	0.735787	70.8689
KEGG_PATHWAY	Prion diseases	7	0.408163	0.0963239	515	35	5597	2.17359	1	0.421968	71.4109
GOTERM_MF_FAT	carboxylesterase activity	14	0.816327	0.076543	1165	93	12829	1.65772	1	0.828271	71.8548
GOTERM_BP_FAT	protein import	13	0.758017	0.0679292	1197	82	13106	1.73582	1	0.745635	72.0932
GOTERM_BP_FAT	inorganic anion transport	13	0.758017	0.0679292	1197	82	13106	1.73582	1	0.745635	72.0932
GOTERM_CC_FAT	cell fraction	63	3.67347	0.0845462	1117	569	12167	1.20603	1	0.562702	72.1226
GOTERM_BP_FAT	generation of precursor metabolites and energy	32	1.86589	0.0684722	1197	258	13106	1.35802	1	0.746403	72.3867
GOTERM_CC_FAT	nuclear matrix	8	0.466472	0.0854531	1117	42	12167	2.07478	1	0.560222	72.5193
GOTERM_BP_FAT	cell projection organization	38	2.21574	0.0687706	1197	316	13106	1.31666	1	0.745882	72.5467
GOTERM_BP_FAT	regulation of branching involved in salivary gland morphogenesis by mesenchymal-epithelial signaling	3	0.174927	0.0690592	1197	5	13106	6.56942	1	0.745314	72.7007
GOTERM_BP_FAT	elevation of cytosolic calcium ion concentration during G-protein signaling, coupled to IP3 second messenger (phospholipase C activating)	3	0.174927	0.0690592	1197	5	13106	6.56942	1	0.745314	72.7007
GOTERM_BP_FAT	positive regulation of T-helper cell differentiation	3	0.174927	0.0690592	1197	5	13106	6.56942	1	0.745314	72.7007
GOTERM_CC_FAT	nuclear chromosome	17	0.991254	0.0865453	1117	121	12167	1.53036	1	0.558629	72.99
GOTERM_BP_FAT	developmental growth	15	0.874636	0.0698077	1197	100	13106	1.64236	1	0.747139	73.0962
GOTERM_BP_FAT	response to wounding	40	2.33236	0.0700676	1197	336	13106	1.30346	1	0.746427	73.2322
GOTERM_BP_FAT	positive regulation of macromolecule metabolic process	69	4.02332	0.070225	1197	625	13106	1.20877	1	0.745196	73.3143
GOTERM_MF_FAT	coenzyme binding	21	1.22449	0.0796641	1165	158	12829	1.46362	1	0.834578	73.3316
GOTERM_CC_FAT	nuclear chromosome part	15	0.874636	0.0874181	1117	103	12167	1.5863	1	0.556145	73.3608
GOTERM_BP_FAT	positive regulation of transcription from RNA polymerase II promoter	42	2.44898	0.0711071	1197	356	13106	1.29174	1	0.747673	73.7699
GOTERM_BP_FAT	heart morphogenesis	12	0.699708	0.0715299	1197	74	13106	1.77552	1	0.747797	73.9857
GOTERM_BP_FAT	positive regulation of chemotaxis	4	0.233236	0.071775	1197	11	13106	3.98147	1	0.747028	74.11
GOTERM_BP_FAT	response to cadmium ion	4	0.233236	0.071775	1197	11	13106	3.98147	1	0.747028	74.11
GOTERM_BP_FAT	DNA unwinding during replication	4	0.233236	0.071775	1197	11	13106	3.98147	1	0.747028	74.11
GOTERM_BP_FAT	mannose metabolic process	4	0.233236	0.071775	1197	11	13106	3.98147	1	0.747028	74.11
GOTERM_BP_FAT	positive regulation of alpha-beta T cell activation	6	0.349854	0.0717919	1197	25	13106	2.62777	1	0.745118	74.1185
GOTERM_BP_FAT	mitotic cell cycle	30	1.74927	0.071846	1197	240	13106	1.36863	1	0.743404	74.1459
GOTERM_MF_FAT	nucleotide binding	213	12.4198	0.0816838	1165	2149	12829	1.09147	1	0.836335	74.2483
GOTERM_BP_FAT	chordate embryonic development	48	2.79883	0.0733988	1197	416	13106	1.26335	1	0.749161	74.9195
GOTERM_BP_FAT	negative regulation of cellular biosynthetic process	49	2.85714	0.0735475	1197	426	13106	1.2594	1	0.747935	74.9924
GOTERM_BP_FAT	response to organic substance	56	3.26531	0.0738322	1197	496	13106	1.23618	1	0.747384	75.1315
GOTERM_CC_FAT	vacuole	25	1.45773	0.091865	1117	197	12167	1.38231	1	0.568776	75.1776
GOTERM_BP_FAT	mesenchymal cell differentiation	9	0.524781	0.0740532	1197	49	13106	2.01105	1	0.746527	75.2389
GOTERM_BP_FAT	negative regulation of neuron apoptosis	9	0.524781	0.0740532	1197	49	13106	2.01105	1	0.746527	75.2389
GOTERM_BP_FAT	smooth muscle contraction	5	0.291545	0.0751543	1197	18	13106	3.0414	1	0.749932	75.7677
GOTERM_BP_FAT	positive regulation of cell motion	8	0.466472	0.0753729	1197	41	13106	2.1364	1	0.749069	75.8714
GOTERM_CC_FAT	cytosol	60	3.49854	0.0939104	1117	543	12167	1.2036	1	0.571071	75.9739
GOTERM_BP_FAT	regulation of nervous system development	20	1.16618	0.0764196	1197	147	13106	1.48967	1	0.752141	76.3622
GOTERM_CC_FAT	actomyosin	6	0.349854	0.0956101	1117	27	12167	2.42057	1	0.571917	76.6174
GOTERM_MF_FAT	monovalent inorganic cation transmembrane transporter activity	13	0.758017	0.0873414	1165	86	12829	1.66461	1	0.850899	76.6613
GOTERM_BP_FAT	positive regulation of kinase activity	18	1.04956	0.0782723	1197	129	13106	1.52777	1	0.758855	77.2079
GOTERM_BP_FAT	cellular respiration	10	0.58309	0.078472	1197	58	13106	1.88777	1	0.757906	77.2973
GOTERM_BP_FAT	nuclear import	10	0.58309	0.078472	1197	58	13106	1.88777	1	0.757906	77.2973
GOTERM_CC_FAT	fibril	3	0.174927	0.0983212	1117	6	12167	5.44628	1	0.576708	77.6108
GOTERM_CC_FAT	endomembrane system	59	3.44023	0.098354	1117	534	12167	1.20349	1	0.57102	77.6226
GOTERM_BP_FAT	response to peptide hormone stimulus	14	0.816327	0.0793121	1197	93	13106	1.64824	1	0.759864	77.6699
GOTERM_BP_FAT	lung development	16	0.932945	0.0793901	1197	111	13106	1.57824	1	0.758377	77.7042
GOTERM_BP_FAT	mesenchyme development	9	0.524781	0.0814604	1197	50	13106	1.97083	1	0.765728	78.5965
GOTERM_BP_FAT	positive regulation of phospholipase C activity	6	0.349854	0.0825107	1197	26	13106	2.5267	1	0.768467	79.0363
GOTERM_BP_FAT	gastrulation with mouth forming second	6	0.349854	0.0825107	1197	26	13106	2.5267	1	0.768467	79.0363
GOTERM_BP_FAT	positive regulation of phospholipase activity	6	0.349854	0.0825107	1197	26	13106	2.5267	1	0.768467	79.0363
GOTERM_BP_FAT	activation of phospholipase C activity	6	0.349854	0.0825107	1197	26	13106	2.5267	1	0.768467	79.0363
GOTERM_BP_FAT	embryonic development ending in birth or egg hatching	48	2.79883	0.0827545	1197	420	13106	1.25132	1	0.767723	79.1371
GOTERM_MF_FAT	electron carrier activity	25	1.45773	0.0954379	1165	200	12829	1.3765	1	0.871075	79.7482
GOTERM_BP_FAT	response to drug	13	0.758017	0.0843114	1197	85	13106	1.67456	1	0.772531	79.7703
GOTERM_BP_FAT	vacuole organization	7	0.408163	0.0844548	1197	34	13106	2.25421	1	0.77137	79.8277
GOTERM_BP_FAT	Ras protein signal transduction	10	0.58309	0.0854857	1197	59	13106	1.85577	1	0.773893	80.2359
GOTERM_MF_FAT	chromatin binding	20	1.16618	0.0991108	1165	153	12829	1.43948	1	0.876486	81.0185
GOTERM_MF_FAT	NAD or NADH binding	8	0.466472	0.0994448	1165	44	12829	2.00218	1	0.872541	81.1302
GOTERM_BP_FAT	negative regulation of cyclase activity	5	0.291545	0.0886134	1197	19	13106	2.88133	1	0.784714	81.4269
GOTERM_BP_FAT	negative regulation of adenylate cyclase activity	5	0.291545	0.0886134	1197	19	13106	2.88133	1	0.784714	81.4269
GOTERM_BP_FAT	negative regulation of lyase activity	5	0.291545	0.0886134	1197	19	13106	2.88133	1	0.784714	81.4269
GOTERM_BP_FAT	positive regulation of behavior	4	0.233236	0.0894315	1197	12	13106	3.64968	1	0.786197	81.7271
GOTERM_BP_FAT	negative regulation of endothelial cell proliferation	4	0.233236	0.0894315	1197	12	13106	3.64968	1	0.786197	81.7271
GOTERM_BP_FAT	face morphogenesis	4	0.233236	0.0894315	1197	12	13106	3.64968	1	0.786197	81.7271
GOTERM_BP_FAT	tissue regeneration	4	0.233236	0.0894315	1197	12	13106	3.64968	1	0.786197	81.7271
GOTERM_BP_FAT	histone H3 acetylation	4	0.233236	0.0894315	1197	12	13106	3.64968	1	0.786197	81.7271
GOTERM_BP_FAT	regulation of chemotaxis	4	0.233236	0.0894315	1197	12	13106	3.64968	1	0.786197	81.7271
GOTERM_BP_FAT	DNA duplex unwinding	4	0.233236	0.0894315	1197	12	13106	3.64968	1	0.786197	81.7271
GOTERM_BP_FAT	respiratory tube development	16	0.932945	0.0894571	1197	113	13106	1.55031	1	0.784606	81.7364
GOTERM_BP_FAT	hemopoietic or lymphoid organ development	33	1.9242	0.090778	1197	275	13106	1.31388	1	0.787997	82.2112
GOTERM_BP_FAT	regulation of protein complex disassembly	8	0.466472	0.0924857	1197	43	13106	2.03703	1	0.792746	82.8077
GOTERM_BP_FAT	liver development	8	0.466472	0.0924857	1197	43	13106	2.03703	1	0.792746	82.8077
GOTERM_BP_FAT	regulation of actin cytoskeleton organization	10	0.58309	0.0928615	1197	60	13106	1.82484	1	0.792492	82.9364
GOTERM_BP_FAT	negative regulation of nucleobase, nucleoside, nucleotide and nucleic acid metabolic process	45	2.62391	0.0930774	1197	394	13106	1.25052	1	0.791652	83.0099
GOTERM_BP_FAT	respiratory system development	17	0.991254	0.0936213	1197	123	13106	1.51328	1	0.792022	83.1938
GOTERM_BP_FAT	positive regulation of cellular biosynthetic process	60	3.49854	0.0938851	1197	545	13106	1.2054	1	0.791367	83.2824
GOTERM_BP_FAT	aerobic respiration	6	0.349854	0.094025	1197	27	13106	2.43312	1	0.790263	83.3291
GOTERM_BP_FAT	positive regulation of macromolecule biosynthetic process	58	3.38192	0.0943855	1197	525	13106	1.20961	1	0.789971	83.4491
GOTERM_BP_FAT	negative regulation of protein complex disassembly	7	0.408163	0.0944613	1197	35	13106	2.18981	1	0.788643	83.4742
GOTERM_BP_FAT	response to abiotic stimulus	30	1.74927	0.0949649	1197	247	13106	1.32984	1	0.788881	83.6402
GOTERM_BP_FAT	secondary metabolic process	11	0.641399	0.0950051	1197	69	13106	1.7455	1	0.787435	83.6533
GOTERM_BP_FAT	regulation of vesicle-mediated transport	12	0.699708	0.0961237	1197	78	13106	1.68447	1	0.789897	84.016
GOTERM_BP_FAT	response to oxidative stress	13	0.758017	0.0964925	1197	87	13106	1.63606	1	0.789646	84.134
GOTERM_BP_FAT	ribonucleoprotein complex biogenesis	18	1.04956	0.097285	1197	133	13106	1.48182	1	0.790903	84.3845
GOTERM_BP_FAT	positive regulation of cell-cell adhesion	3	0.174927	0.0974498	1197	6	13106	5.47452	1	0.78993	84.4362
GOTERM_BP_FAT	benzene and derivative metabolic process	3	0.174927	0.0974498	1197	6	13106	5.47452	1	0.78993	84.4362
GOTERM_BP_FAT	regulation of centrosome duplication	3	0.174927	0.0974498	1197	6	13106	5.47452	1	0.78993	84.4362
GOTERM_BP_FAT	positive regulation of Wnt receptor signaling pathway	3	0.174927	0.0974498	1197	6	13106	5.47452	1	0.78993	84.4362
GOTERM_BP_FAT	9-cis-retinoic acid metabolic process	3	0.174927	0.0974498	1197	6	13106	5.47452	1	0.78993	84.4362
GOTERM_BP_FAT	9-cis-retinoic acid biosynthetic process	3	0.174927	0.0974498	1197	6	13106	5.47452	1	0.78993	84.4362
GOTERM_BP_FAT	mesenchymal-epithelial cell signaling	3	0.174927	0.0974498	1197	6	13106	5.47452	1	0.78993	84.4362
GOTERM_BP_FAT	substrate-bound cell migration	3	0.174927	0.0974498	1197	6	13106	5.47452	1	0.78993	84.4362
GOTERM_BP_FAT	cell-cell junction assembly	3	0.174927	0.0974498	1197	6	13106	5.47452	1	0.78993	84.4362
GOTERM_BP_FAT	vitamin A biosynthetic process	3	0.174927	0.0974498	1197	6	13106	5.47452	1	0.78993	84.4362
GOTERM_BP_FAT	negative regulation of tissue remodeling	3	0.174927	0.0974498	1197	6	13106	5.47452	1	0.78993	84.4362
GOTERM_BP_FAT	regulation of inflammatory response	9	0.524781	0.0975387	1197	52	13106	1.89503	1	0.788694	84.464
GOTERM_BP_FAT	macromolecular complex subunit organization	41	2.39067	0.0981974	1197	356	13106	1.26098	1	0.789477	84.6684
