# Supplementary material for: Evolution of lysine acetylation in the RNA polymerase II C-terminal domain
Source: BMC Evol Biol. 2015 Mar 10;15:35. doi: 10.1186/s12862-015-0327-z (PMC4362643; doi:10.1186/s12862-015-0327-z)
Supplement: Additional file 6: — Lists of EGF and PDGF genes. [file 12862_2015_327_MOESM6_ESM.xlsx]

## Sheet: Induced
Genes	Growth Factor	Both?	Type	Same Type?	Promoter	Dysregulated	Evolutionary Origin	Age (mya)	MGI ID
FOSL2	EGF	No	DPRG	NA	acRPB1 enriched	No	Euteleostomi	454.6	102858
FXR1	EGF	No	DPRG	NA	acRPB1 enriched	No	Deuterostomia	842	104860
NAA15	EGF	No	DPRG	NA	acRPB1 enriched	No	Eukaryota	1628	1922088
YY1	EGF	No	DPRG	NA	acRPB1 enriched	No	Euteleostomi	454.6	99150
TBX3	EGF	No	DPRG	NA	acRPB1 enriched	p < 0.05	Euteleostomi	454.6	98495
FOSL1	EGF	No	DPRG	NA	acRPB1 occupied	FDR < 0.05	Euteleostomi	454.6	107179
NAB2	EGF	No	DPRG	NA	acRPB1 occupied	No	Human	0	107563
RUNX3	EGF	No	DPRG	NA	acRPB1 occupied	No	Euarchontoglires	91	102672
SOX13	EGF	No	DPRG	NA	acRPB1 occupied	No	Human	0	98361
CEBPB	EGF	No	IEG	NA	acRPB1 occupied	No	Euteleostomi	454.6	88373
MBNL1	EGF	No	IEG	NA	acRPB1 occupied	No	Human	0	1928482
NFIB	EGF	No	IEG	NA	acRPB1 occupied	p < 0.05	Amniota	324.5	103188
ZFP36L1	EGF	No	IEG	NA	NA	No	Theria	176.1	107946
RBMS1	EGF	No	DPRG	NA	No significant RPB1	FDR < 0.05	Tetrapoda	361.2	1861774
MBNL2	EGF	No	IEG	NA	No significant RPB1	FDR < 0.05	Human	0	1924156
PIAS1	EGF	No	IEG	NA	No significant RPB1	FDR < 0.05	Deuterostomia	842	1913125
CREM	EGF	No	DPRG	NA	No significant RPB1	No	Eutheria	97.4	88495
FOXC1	EGF	No	DPRG	NA	No significant RPB1	No	Euteleostomi	454.6	1347466
FOXC2	EGF	No	DPRG	NA	No significant RPB1	No	Deuterostomia	842	1347481
MAFF	EGF	No	DPRG	NA	No significant RPB1	No	Theria	176.1	96910
PER1	EGF	No	DPRG	NA	No significant RPB1	No	Euteleostomi	454.6	1098283
TOP1	EGF	No	DPRG	NA	No significant RPB1	No	Eukaryota	1628	98788
SNAI2	EGF	No	IEG	NA	No significant RPB1	No	Bilateria	910	1096393
SNAI1	EGF	No	DPRG	NA	RPB1 occupied	p < 0.05	Euarchontoglires	91	98330
BTG2	EGF	No	IEG	NA	RPB1 occupied, acRPB1 occupied	FDR < 0.05	Theria	176.1	108384
TIPARP	EGF	No	IEG	NA	RPB1 occupied, acRPB1 occupied	FDR < 0.05	Euteleostomi	454.6	2159210
CITED2	EGF	No	DPRG	NA	RPB1 occupied, acRPB1 occupied	No	Euteleostomi	454.6	1306784
ELL2	EGF	No	DPRG	NA	RPB1 occupied, acRPB1 occupied	No	Euteleostomi	454.6	2183438
JUND	EGF	No	DPRG	NA	RPB1 occupied, acRPB1 occupied	No	Human	0	96648
THOC1	EGF	No	DPRG	NA	RPB1 occupied, acRPB1 occupied	No	Opisthokonta	1368	1919668
HES1	EGF	No	IEG	NA	RPB1 occupied, acRPB1 occupied	No	Deuterostomia	842	104853
KLF2	EGF	No	IEG	NA	RPB1 occupied, acRPB1 occupied	No	Euteleostomi	454.6	1342772
ING2	EGF	No	DPRG	NA	RPB1 occupied, acRPB1 occupied	p < 0.05	Euteleostomi	454.6	1916510
ID1	EGF	No	IEG	NA	RPB1 occupied, acRPB1 occupied	p < 0.05	Theria	176.1	96396
NAMPT	PDGF	No	DPRG	NA	acRPB1 enriched	FDR < 0.05	Euteleostomi	454.6	1929865
NFKBIZ	PDGF	No	IEG	NA	acRPB1 enriched	p < 0.05	Tetrapoda	361.2	1931595
COL4A1	PDGF	No	DPRG	NA	acRPB1 occupied	FDR < 0.05	Bilateria	910	88454
ZSWIM6	PDGF	No	DPRG	NA	acRPB1 occupied	FDR < 0.05	Deuterostomia	842	1914513
F3	PDGF	No	IEG	NA	acRPB1 occupied	FDR < 0.05	Amniota	324.5	88381
ARSJ	PDGF	No	DPRG	NA	acRPB1 occupied	No	Bilateria	910	2443513
BCOR	PDGF	No	DPRG	NA	acRPB1 occupied	No	Deuterostomia	842	1918708
CRISPLD2	PDGF	No	DPRG	NA	acRPB1 occupied	No	Euteleostomi	454.6	1926142
DKK1	PDGF	No	DPRG	NA	acRPB1 occupied	No	Euteleostomi	454.6	1329040
FST	PDGF	No	DPRG	NA	acRPB1 occupied	No	Euteleostomi	454.6	95586
HIVEP2	PDGF	No	DPRG	NA	acRPB1 occupied	No	Euteleostomi	454.6	1338076
LIMA1	PDGF	No	DPRG	NA	acRPB1 occupied	No	Euteleostomi	454.6	1920992
MYBL1	PDGF	No	DPRG	NA	acRPB1 occupied	No	Chordata	797	99925
NPTX1	PDGF	No	DPRG	NA	acRPB1 occupied	No	Theria	176.1	107811
SAMD4A	PDGF	No	DPRG	NA	acRPB1 occupied	No	Chordata	797	1921730
TFPI2	PDGF	No	DPRG	NA	acRPB1 occupied	No	Euteleostomi	454.6	108543
UGCG	PDGF	No	DPRG	NA	acRPB1 occupied	No	Bilateria	910	1332243
HBEGF	PDGF	No	IEG	NA	acRPB1 occupied	No	Amniota	324.5	96070
RCAN1	PDGF	No	IEG	NA	acRPB1 occupied	No	Euteleostomi	454.6	1890564
LEPREL1	PDGF	No	DPRG	NA	acRPB1 occupied	p < 0.05	Chordata	797	2146663
MAP2K3	PDGF	No	DPRG	NA	acRPB1 occupied	p < 0.05	Opisthokonta	1368	1346868
HMGCS1	PDGF	No	DPRG	NA	NA	FDR < 0.05	Eukaryota	1628	107592
CALD1	PDGF	No	DPRG	NA	No significant RPB1	FDR < 0.05	Euteleostomi	454.6	88250
CAV2	PDGF	No	DPRG	NA	No significant RPB1	FDR < 0.05	Euteleostomi	454.6	107571
CX3CL1	PDGF	No	DPRG	NA	No significant RPB1	FDR < 0.05	Mammalia	220.2	1097153
PALLD	PDGF	No	DPRG	NA	No significant RPB1	FDR < 0.05	Deuterostomia	842	1919583
TNFAIP2	PDGF	No	DPRG	NA	No significant RPB1	FDR < 0.05	Euteleostomi	454.6	104960
GEM	PDGF	No	IEG	NA	No significant RPB1	FDR < 0.05	Tetrapoda	361.2	99844
PLAU	PDGF	No	IEG	NA	No significant RPB1	FDR < 0.05	Amniota	324.5	97611
SRF	PDGF	No	IEG	NA	No significant RPB1	FDR < 0.05	Euteleostomi	454.6	106658
CAV1	PDGF	No	DPRG	NA	No significant RPB1	No	Deuterostomia	842	102709
CORO1C	PDGF	No	DPRG	NA	No significant RPB1	No	Eukaryota	1628	1345964
DCBLD2	PDGF	No	DPRG	NA	No significant RPB1	No	Euteleostomi	454.6	1920629
HIF1A	PDGF	No	DPRG	NA	No significant RPB1	No	Deuterostomia	842	106918
PLAT	PDGF	No	DPRG	NA	No significant RPB1	No	Euteleostomi	454.6	97610
PNPLA3	PDGF	No	DPRG	NA	No significant RPB1	No	Tetrapoda	361.2	2151796
RRAD	PDGF	No	DPRG	NA	No significant RPB1	No	Euteleostomi	454.6	1930943
SPEN	PDGF	No	DPRG	NA	No significant RPB1	No	Euteleostomi	454.6	1891706
TGFB2	PDGF	No	DPRG	NA	No significant RPB1	No	Deuterostomia	842	98726
ZNF295	PDGF	No	DPRG	NA	No significant RPB1	No	Eutheria	97.4	1927240
CXCL3	PDGF	No	IEG	NA	No significant RPB1	No	Homininae	6.1	3037818
FLG	PDGF	No	IEG	NA	No significant RPB1	No	Homininae	6.1	95553
GBP1	PDGF	No	IEG	NA	No significant RPB1	No	Tetrapoda	361.2	102772
NCOA7	PDGF	No	IEG	NA	No significant RPB1	No	Tetrapoda	361.2	2444847
TNFAIP3	PDGF	No	IEG	NA	No significant RPB1	No	Mammalia	220.2	1196377
EFEMP1	PDGF	No	DPRG	NA	No significant RPB1	p < 0.05	Euteleostomi	454.6	1339998
GLIPR1	PDGF	No	DPRG	NA	No significant RPB1	p < 0.05	Deuterostomia	842	1920940
VCL	PDGF	No	DPRG	NA	No significant RPB1	p < 0.05	Bilateria	910	98927
CCL2	PDGF	No	IEG	NA	No significant RPB1	p < 0.05	Eutheria	97.4	98259
IL6	PDGF	No	IEG	NA	No significant RPB1	p < 0.05	Tetrapoda	361.2	96559
HMGCR	PDGF	No	DPRG	NA	RPB1 occupied	FDR < 0.05	Cellular Organisms	4200	96159
SERTAD2	PDGF	No	DPRG	NA	RPB1 occupied	No	Euteleostomi	454.6	1931026
SLC20A1	PDGF	No	DPRG	NA	RPB1 occupied	No	Cellular Organisms	4200	108392
CCNL1	PDGF	No	IEG	NA	RPB1 occupied	p < 0.05	Eukaryota	1628	1922664
PLOD2	PDGF	No	DPRG	NA	RPB1 occupied, acRPB1 occupied	FDR < 0.05	Bilateria	910	1347007
TUBB	PDGF	No	DPRG	NA	RPB1 occupied, acRPB1 occupied	FDR < 0.05	Eukaryota	1628	107812
CTGF	PDGF	No	IEG	NA	RPB1 occupied, acRPB1 occupied	FDR < 0.05	Chordata	797	95537
DUSP6	PDGF	No	IEG	NA	RPB1 occupied, acRPB1 occupied	FDR < 0.05	Bilateria	910	1914853
TSC22D1	PDGF	No	IEG	NA	RPB1 occupied, acRPB1 occupied	FDR < 0.05	Amniota	324.5	109127
CCND1	PDGF	No	DPRG	NA	RPB1 occupied, acRPB1 occupied	No	Euteleostomi	454.6	88313
DDX21	PDGF	No	DPRG	NA	RPB1 occupied, acRPB1 occupied	No	Deuterostomia	842	1860494
EPHA2	PDGF	No	DPRG	NA	RPB1 occupied, acRPB1 occupied	No	Bilateria	910	95278
ETS2	PDGF	No	DPRG	NA	RPB1 occupied, acRPB1 occupied	No	Tetrapoda	361.2	95456
F2RL1	PDGF	No	DPRG	NA	RPB1 occupied, acRPB1 occupied	No	Euteleostomi	454.6	101910
INSIG1	PDGF	No	DPRG	NA	RPB1 occupied, acRPB1 occupied	No	Euteleostomi	454.6	1916289
JARID2	PDGF	No	DPRG	NA	RPB1 occupied, acRPB1 occupied	No	Euteleostomi	454.6	104813
PTP4A1	PDGF	No	DPRG	NA	RPB1 occupied, acRPB1 occupied	No	Bilateria	910	1277096
SRFBP1	PDGF	No	DPRG	NA	RPB1 occupied, acRPB1 occupied	No	Deuterostomia	842	1914472
CSRNP1	PDGF	No	IEG	NA	RPB1 occupied, acRPB1 occupied	No	Eutheria	97.4	2387989
CYR61	PDGF	No	IEG	NA	RPB1 occupied, acRPB1 occupied	No	Chordata	797	88613
DUSP1	PDGF	No	IEG	NA	RPB1 occupied, acRPB1 occupied	No	Chordata	797	105120
DUSP5	PDGF	No	IEG	NA	RPB1 occupied, acRPB1 occupied	No	Euteleostomi	454.6	2685183
GADD45B	PDGF	No	IEG	NA	RPB1 occupied, acRPB1 occupied	No	Euteleostomi	454.6	107776
IER3	PDGF	No	IEG	NA	RPB1 occupied, acRPB1 occupied	No	Theria	176.1	104814
KLHL21	PDGF	No	IEG	NA	RPB1 occupied, acRPB1 occupied	No	Euteleostomi	454.6	1919288
LDLR	PDGF	No	IEG	NA	RPB1 occupied, acRPB1 occupied	No	Euteleostomi	454.6	96765
MCL1	PDGF	No	IEG	NA	RPB1 occupied, acRPB1 occupied	No	Euteleostomi	454.6	101769
NFKBIA	PDGF	No	IEG	NA	RPB1 occupied, acRPB1 occupied	No	Chordata	797	104741
PMAIP1	PDGF	No	IEG	NA	RPB1 occupied, acRPB1 occupied	No	Euarchontoglires	91	1930146
SGK1	PDGF	No	IEG	NA	RPB1 occupied, acRPB1 occupied	No	Euteleostomi	454.6	1340062
SLC2A3	PDGF	No	IEG	NA	RPB1 occupied, acRPB1 occupied	No	Eukaryota	1628	95757
TRIB1	PDGF	No	IEG	NA	RPB1 occupied, acRPB1 occupied	No	Mammalia	220.2	2443397
SDC4	PDGF	No	DPRG	NA	RPB1 occupied, acRPB1 occupied	p < 0.05	Euteleostomi	454.6	1349164
SLC7A5	PDGF	No	DPRG	NA	RPB1 occupied, acRPB1 occupied	p < 0.05	Chordata	797	1298205
SOD2	PDGF	No	DPRG	NA	RPB1 occupied, acRPB1 occupied	p < 0.05	Cellular Organisms	4200	98352
BHLHE40	EGF	Yes	IEG	Yes	acRPB1 occupied	No	Euteleostomi	454.6	1097714
EGR3	EGF	Yes	IEG	Yes	acRPB1 occupied	No	Mammalia	220.2	1306780
NR4A3	EGF	Yes	IEG	Yes	acRPB1 occupied	No	Amniota	324.5	1352457
NR4A2	EGF	Yes	IEG	Yes	acRPB1 occupied	p < 0.05	Bilateria	910	1352456
FOSB	EGF	Yes	IEG	Yes	No significant RPB1	No	Theria	176.1	95575
ATF3	EGF	Yes	IEG	Yes	No significant RPB1	p < 0.05	Chordata	797	109384
KLF10	EGF	Yes	IEG	Yes	RPB1 occupied, acRPB1 occupied	FDR < 0.05	Tetrapoda	361.2	1101353
KLF6	EGF	Yes	IEG	Yes	RPB1 occupied, acRPB1 occupied	FDR < 0.05	Human	0	1346318
NR4A1	EGF	Yes	IEG	Yes	RPB1 occupied, acRPB1 occupied	FDR < 0.05	Bilateria	910	1352454
ZFP36	EGF	Yes	IEG	Yes	RPB1 occupied, acRPB1 occupied	FDR < 0.05	Theria	176.1	99180
EGR1	EGF	Yes	IEG	Yes	RPB1 occupied, acRPB1 occupied	No	Euteleostomi	454.6	95295
FOS	EGF	Yes	IEG	Yes	RPB1 occupied, acRPB1 occupied	No	Euteleostomi	454.6	95574
JUNB	EGF	Yes	IEG	Yes	RPB1 occupied, acRPB1 occupied	No	Euteleostomi	454.6	96647
ZFP36L2	EGF	Yes	DPRG	No	RPB1 occupied, acRPB1 occupied	p < 0.05	Euteleostomi	454.6	107945
JUN	EGF	Yes	IEG	Yes	RPB1 occupied, acRPB1 occupied	p < 0.05	Deuterostomia	842	96646
BHLHE40	PDGF	Yes	IEG	Yes	acRPB1 occupied	No	Euteleostomi	454.6	1097714
EGR3	PDGF	Yes	IEG	Yes	acRPB1 occupied	No	Mammalia	220.2	1306780
NR4A3	PDGF	Yes	IEG	Yes	acRPB1 occupied	No	Amniota	324.5	1352457
NR4A2	PDGF	Yes	IEG	Yes	acRPB1 occupied	p < 0.05	Bilateria	910	1352456
FOSB	PDGF	Yes	IEG	Yes	No significant RPB1	No	Theria	176.1	95575
ATF3	PDGF	Yes	IEG	Yes	No significant RPB1	p < 0.05	Chordata	797	109384
KLF10	PDGF	Yes	IEG	Yes	RPB1 occupied, acRPB1 occupied	FDR < 0.05	Tetrapoda	361.2	1101353
KLF6	PDGF	Yes	IEG	Yes	RPB1 occupied, acRPB1 occupied	FDR < 0.05	Human	0	1346318
NR4A1	PDGF	Yes	IEG	Yes	RPB1 occupied, acRPB1 occupied	FDR < 0.05	Bilateria	910	1352454
ZFP36	PDGF	Yes	IEG	Yes	RPB1 occupied, acRPB1 occupied	FDR < 0.05	Theria	176.1	99180
EGR1	PDGF	Yes	IEG	Yes	RPB1 occupied, acRPB1 occupied	No	Euteleostomi	454.6	95295
FOS	PDGF	Yes	IEG	Yes	RPB1 occupied, acRPB1 occupied	No	Euteleostomi	454.6	95574
JUNB	PDGF	Yes	IEG	Yes	RPB1 occupied, acRPB1 occupied	No	Euteleostomi	454.6	96647
JUN	PDGF	Yes	IEG	Yes	RPB1 occupied, acRPB1 occupied	p < 0.05	Deuterostomia	842	96646
ZFP36L2	PDGF	Yes	IEG	No	RPB1 occupied, acRPB1 occupied	p < 0.05	Euteleostomi	454.6	107945

## Sheet: Transducers
Genes	Growth Factor	Type	Evolutionary Origin	Age (mya)	Promoter	Dysregulated	MGI ID
MAP2K1	EGF	Signal Transducer	Eukaryota	1628	RPB1 occupied, acRPB1 occupied	FDR < 0.05	1346866
MAPK1	EGF	Signal Transducer	Eukaryota	1628	RPB1 occupied, acRPB1 occupied	No	1346858
MAPK3	EGF	Signal Transducer	Eukaryota	1628	RPB1 occupied	p < 0.05	1346859
SOS1	EGF	Signal Transducer	Opisthokonta	1368	RPB1 occupied, acRPB1 occupied	FDR < 0.05	98354
EGFR	EGF	Signal Transducer	Bilateria	910	acRPB1 occupied	FDR < 0.05	95264
MAP2K4	EGF	Signal Transducer	Bilateria	910	RPB1 occupied, acRPB1 occupied	No	1346869
MAPK8	EGF	Signal Transducer	Bilateria	910	No significant RPB1	p < 0.05	1346861
PIK3CA	EGF	Signal Transducer	Bilateria	910	No significant RPB1	No	1206581
PLCG1	EGF	Signal Transducer	Bilateria	910	No significant RPB1	p < 0.05	97615
RAF1	EGF	Signal Transducer	Bilateria	910	No significant RPB1	p < 0.05	97847
JAK1	EGF	Signal Transducer	Deuterostomia	842	No significant RPB1	No	96628
JUN	EGF	Signal Transducer	Deuterostomia	842	RPB1 occupied, acRPB1 occupied	p < 0.05	96646
EGF	EGF	Signal Transducer	Euteleostomi	454.6	acRPB1 occupied	No	95290
FOS	EGF	Signal Transducer	Euteleostomi	454.6	RPB1 occupied, acRPB1 occupied	No	95574
STAT1	EGF	Signal Transducer	Euteleostomi	454.6	No significant RPB1	No	103063
STAT3	EGF	Signal Transducer	Euteleostomi	454.6	No significant RPB1	FDR < 0.05	103038
ELK1	EGF	Signal Transducer	Theria	176.1	RPB1 occupied, acRPB1 occupied	No	101833
